# Supplementary material for: Plasma metabolomic study in perinatally HIV-infected children using 1H NMR spectroscopy reveals perturbed metabolites that sustain during therapy
Source: PLoS One. 2020 Aug 31;15(8):e0238316. doi: 10.1371/journal.pone.0238316 (PMC7458310; doi:10.1371/journal.pone.0238316)
Supplement: S1 Raw data — (TGZ) [file pone.0238316.s004.tgz]

Archive with 2,155 entries (2,023 files):
- Supplementary_raw_data
- Supplementary_raw_data/._Treatment naive
- Supplementary_raw_data/Treatment naive
- Supplementary_raw_data/._.DS_Store
- Supplementary_raw_data/.DS_Store
- Supplementary_raw_data/._ART-suppressed
- Supplementary_raw_data/ART-suppressed
- Supplementary_raw_data/._Controls
- Supplementary_raw_data/Controls
- Supplementary_raw_data/Controls/._C7
- Supplementary_raw_data/Controls/C7
- Supplementary_raw_data/Controls/._C9
- Supplementary_raw_data/Controls/C9
- Supplementary_raw_data/Controls/._C12
- Supplementary_raw_data/Controls/C12
- Supplementary_raw_data/Controls/._C8
- Supplementary_raw_data/Controls/C8
- Supplementary_raw_data/Controls/._C1
- Supplementary_raw_data/Controls/C1
- Supplementary_raw_data/Controls/._C6
- Supplementary_raw_data/Controls/C6
- Supplementary_raw_data/Controls/._C3
- Supplementary_raw_data/Controls/C3
- Supplementary_raw_data/Controls/._C4
- Supplementary_raw_data/Controls/C4
- Supplementary_raw_data/Controls/._C10
- Supplementary_raw_data/Controls/C10
- Supplementary_raw_data/Controls/._C5
- Supplementary_raw_data/Controls/C5
- Supplementary_raw_data/Controls/._C2
- Supplementary_raw_data/Controls/C2
- Supplementary_raw_data/Controls/._C11
- Supplementary_raw_data/Controls/C11
- Supplementary_raw_data/Controls/C11/._uxnmr.par
- Supplementary_raw_data/Controls/C11/uxnmr.par
- Supplementary_raw_data/Controls/C11/._prosol_History
- Supplementary_raw_data/Controls/C11/prosol_History
- Supplementary_raw_data/Controls/C11/._format.ased
- Supplementary_raw_data/Controls/C11/format.ased
- Supplementary_raw_data/Controls/C11/._pulseprogram
- Supplementary_raw_data/Controls/C11/pulseprogram
- Supplementary_raw_data/Controls/C11/._acqum
- Supplementary_raw_data/Controls/C11/acqum
- Supplementary_raw_data/Controls/C11/._format.temp
- Supplementary_raw_data/Controls/C11/format.temp
- Supplementary_raw_data/Controls/C11/._audita.txt
- Supplementary_raw_data/Controls/C11/audita.txt
- Supplementary_raw_data/Controls/C11/._pdata
- Supplementary_raw_data/Controls/C11/pdata
- Supplementary_raw_data/Controls/C11/._fid
- Supplementary_raw_data/Controls/C11/fid
- Supplementary_raw_data/Controls/C11/._shimvalues
- Supplementary_raw_data/Controls/C11/shimvalues
- Supplementary_raw_data/Controls/C11/._scon2
- Supplementary_raw_data/Controls/C11/scon2
- Supplementary_raw_data/Controls/C11/._acqu
- Supplementary_raw_data/Controls/C11/acqu
- Supplementary_raw_data/Controls/C11/._acqus
- Supplementary_raw_data/Controls/C11/acqus
- Supplementary_raw_data/Controls/C11/pdata/._1
- Supplementary_raw_data/Controls/C11/pdata/1
- Supplementary_raw_data/Controls/C11/pdata/1/._proc
- Supplementary_raw_data/Controls/C11/pdata/1/proc
- Supplementary_raw_data/Controls/C11/pdata/1/._peaks
- Supplementary_raw_data/Controls/C11/pdata/1/peaks
- Supplementary_raw_data/Controls/C11/pdata/1/._peakrng
- Supplementary_raw_data/Controls/C11/pdata/1/peakrng
- Supplementary_raw_data/Controls/C11/pdata/1/._peaklist.xml
- Supplementary_raw_data/Controls/C11/pdata/1/peaklist.xml
- Supplementary_raw_data/Controls/C11/pdata/1/._title
- Supplementary_raw_data/Controls/C11/pdata/1/title
- Supplementary_raw_data/Controls/C11/pdata/1/._auditp.txt
- Supplementary_raw_data/Controls/C11/pdata/1/auditp.txt
- Supplementary_raw_data/Controls/C11/pdata/1/._1r
- Supplementary_raw_data/Controls/C11/pdata/1/1r
- Supplementary_raw_data/Controls/C11/pdata/1/._1i
- Supplementary_raw_data/Controls/C11/pdata/1/1i
- Supplementary_raw_data/Controls/C11/pdata/1/._procs
- Supplementary_raw_data/Controls/C11/pdata/1/procs
- Supplementary_raw_data/Controls/C11/pdata/1/._outd
- Supplementary_raw_data/Controls/C11/pdata/1/outd
- Supplementary_raw_data/Controls/C11/pdata/1/._thumb.png
- Supplementary_raw_data/Controls/C11/pdata/1/thumb.png
- Supplementary_raw_data/Controls/C2/._uxnmr.par
- Supplementary_raw_data/Controls/C2/uxnmr.par
- Supplementary_raw_data/Controls/C2/._prosol_History
- Supplementary_raw_data/Controls/C2/prosol_History
- Supplementary_raw_data/Controls/C2/._pulseprogram
- Supplementary_raw_data/Controls/C2/pulseprogram
- Supplementary_raw_data/Controls/C2/._acqum
- Supplementary_raw_data/Controls/C2/acqum
- Supplementary_raw_data/Controls/C2/._format.temp
- Supplementary_raw_data/Controls/C2/format.temp
- Supplementary_raw_data/Controls/C2/._audita.txt
- Supplementary_raw_data/Controls/C2/audita.txt
- Supplementary_raw_data/Controls/C2/._pdata
- Supplementary_raw_data/Controls/C2/pdata
- Supplementary_raw_data/Controls/C2/._fid
- Supplementary_raw_data/Controls/C2/fid
- Supplementary_raw_data/Controls/C2/._shimvalues
- Supplementary_raw_data/Controls/C2/shimvalues
- Supplementary_raw_data/Controls/C2/._scon2
- Supplementary_raw_data/Controls/C2/scon2
- Supplementary_raw_data/Controls/C2/._acqu
- Supplementary_raw_data/Controls/C2/acqu
- Supplementary_raw_data/Controls/C2/._acqus
- Supplementary_raw_data/Controls/C2/acqus
- Supplementary_raw_data/Controls/C2/pdata/._1
- Supplementary_raw_data/Controls/C2/pdata/1
- Supplementary_raw_data/Controls/C2/pdata/1/._proc
- Supplementary_raw_data/Controls/C2/pdata/1/proc
- Supplementary_raw_data/Controls/C2/pdata/1/._peaks
- Supplementary_raw_data/Controls/C2/pdata/1/peaks
- Supplementary_raw_data/Controls/C2/pdata/1/._peakrng
- Supplementary_raw_data/Controls/C2/pdata/1/peakrng
- Supplementary_raw_data/Controls/C2/pdata/1/._peaklist.xml
- Supplementary_raw_data/Controls/C2/pdata/1/peaklist.xml
- Supplementary_raw_data/Controls/C2/pdata/1/._title
- Supplementary_raw_data/Controls/C2/pdata/1/title
- Supplementary_raw_data/Controls/C2/pdata/1/._auditp.txt
- Supplementary_raw_data/Controls/C2/pdata/1/auditp.txt
- Supplementary_raw_data/Controls/C2/pdata/1/._1r
- Supplementary_raw_data/Controls/C2/pdata/1/1r
- Supplementary_raw_data/Controls/C2/pdata/1/._1i
- Supplementary_raw_data/Controls/C2/pdata/1/1i
- Supplementary_raw_data/Controls/C2/pdata/1/._procs
- Supplementary_raw_data/Controls/C2/pdata/1/procs
- Supplementary_raw_data/Controls/C2/pdata/1/._outd
- Supplementary_raw_data/Controls/C2/pdata/1/outd
- Supplementary_raw_data/Controls/C2/pdata/1/._thumb.png
- Supplementary_raw_data/Controls/C2/pdata/1/thumb.png
- Supplementary_raw_data/Controls/C5/._uxnmr.par
- Supplementary_raw_data/Controls/C5/uxnmr.par
- Supplementary_raw_data/Controls/C5/._prosol_History
- Supplementary_raw_data/Controls/C5/prosol_History
- Supplementary_raw_data/Controls/C5/._pulseprogram
- Supplementary_raw_data/Controls/C5/pulseprogram
- Supplementary_raw_data/Controls/C5/._acqum
- Supplementary_raw_data/Controls/C5/acqum
- Supplementary_raw_data/Controls/C5/._format.temp
- Supplementary_raw_data/Controls/C5/format.temp
- Supplementary_raw_data/Controls/C5/._audita.txt
- Supplementary_raw_data/Controls/C5/audita.txt
- Supplementary_raw_data/Controls/C5/._pdata
- Supplementary_raw_data/Controls/C5/pdata
- Supplementary_raw_data/Controls/C5/._fid
- Supplementary_raw_data/Controls/C5/fid
- Supplementary_raw_data/Controls/C5/._shimvalues
- Supplementary_raw_data/Controls/C5/shimvalues
- Supplementary_raw_data/Controls/C5/._scon2
- Supplementary_raw_data/Controls/C5/scon2
- Supplementary_raw_data/Controls/C5/._acqu
- Supplementary_raw_data/Controls/C5/acqu
- Supplementary_raw_data/Controls/C5/._acqus
- Supplementary_raw_data/Controls/C5/acqus
- Supplementary_raw_data/Controls/C5/pdata/._1
- Supplementary_raw_data/Controls/C5/pdata/1
- Supplementary_raw_data/Controls/C5/pdata/1/._proc
- Supplementary_raw_data/Controls/C5/pdata/1/proc
- Supplementary_raw_data/Controls/C5/pdata/1/._peaks
- Supplementary_raw_data/Controls/C5/pdata/1/peaks
- Supplementary_raw_data/Controls/C5/pdata/1/._peakrng
- Supplementary_raw_data/Controls/C5/pdata/1/peakrng
- Supplementary_raw_data/Controls/C5/pdata/1/._peaklist.xml
- Supplementary_raw_data/Controls/C5/pdata/1/peaklist.xml
- Supplementary_raw_data/Controls/C5/pdata/1/._title
- Supplementary_raw_data/Controls/C5/pdata/1/title
- Supplementary_raw_data/Controls/C5/pdata/1/._auditp.txt
- Supplementary_raw_data/Controls/C5/pdata/1/auditp.txt
- Supplementary_raw_data/Controls/C5/pdata/1/._1r
- Supplementary_raw_data/Controls/C5/pdata/1/1r
- Supplementary_raw_data/Controls/C5/pdata/1/._1i
- Supplementary_raw_data/Controls/C5/pdata/1/1i
- Supplementary_raw_data/Controls/C5/pdata/1/._procs
- Supplementary_raw_data/Controls/C5/pdata/1/procs
- Supplementary_raw_data/Controls/C5/pdata/1/._outd
- Supplementary_raw_data/Controls/C5/pdata/1/outd
- Supplementary_raw_data/Controls/C5/pdata/1/._thumb.png
- Supplementary_raw_data/Controls/C5/pdata/1/thumb.png
- Supplementary_raw_data/Controls/C10/._uxnmr.par
- Supplementary_raw_data/Controls/C10/uxnmr.par
- Supplementary_raw_data/Controls/C10/._prosol_History
- Supplementary_raw_data/Controls/C10/prosol_History
- Supplementary_raw_data/Controls/C10/._pulseprogram
- Supplementary_raw_data/Controls/C10/pulseprogram
- Supplementary_raw_data/Controls/C10/._acqum
- Supplementary_raw_data/Controls/C10/acqum
- Supplementary_raw_data/Controls/C10/._format.temp
- Supplementary_raw_data/Controls/C10/format.temp
- Supplementary_raw_data/Controls/C10/._audita.txt
- Supplementary_raw_data/Controls/C10/audita.txt
- Supplementary_raw_data/Controls/C10/._pdata
- Supplementary_raw_data/Controls/C10/pdata
- Supplementary_raw_data/Controls/C10/._fid
- Supplementary_raw_data/Controls/C10/fid
- Supplementary_raw_data/Controls/C10/._shimvalues
- Supplementary_raw_data/Controls/C10/shimvalues
- Supplementary_raw_data/Controls/C10/._scon2
- Supplementary_raw_data/Controls/C10/scon2
- Supplementary_raw_data/Controls/C10/._acqu
- Supplementary_raw_data/Controls/C10/acqu
- Supplementary_raw_data/Controls/C10/._acqus
- Supplementary_raw_data/Controls/C10/acqus
- Supplementary_raw_data/Controls/C10/pdata/._1
- Supplementary_raw_data/Controls/C10/pdata/1
- Supplementary_raw_data/Controls/C10/pdata/1/._proc
- Supplementary_raw_data/Controls/C10/pdata/1/proc
- Supplementary_raw_data/Controls/C10/pdata/1/._peaks
- Supplementary_raw_data/Controls/C10/pdata/1/peaks
- Supplementary_raw_data/Controls/C10/pdata/1/._peakrng
- Supplementary_raw_data/Controls/C10/pdata/1/peakrng
- Supplementary_raw_data/Controls/C10/pdata/1/._peaklist.xml
- Supplementary_raw_data/Controls/C10/pdata/1/peaklist.xml
- Supplementary_raw_data/Controls/C10/pdata/1/._title
- Supplementary_raw_data/Controls/C10/pdata/1/title
- Supplementary_raw_data/Controls/C10/pdata/1/._parm.txt
- Supplementary_raw_data/Controls/C10/pdata/1/parm.txt
- Supplementary_raw_data/Controls/C10/pdata/1/._auditp.txt
- Supplementary_raw_data/Controls/C10/pdata/1/auditp.txt
- Supplementary_raw_data/Controls/C10/pdata/1/._assocs
- Supplementary_raw_data/Controls/C10/pdata/1/assocs
- Supplementary_raw_data/Controls/C10/pdata/1/._1r
- Supplementary_raw_data/Controls/C10/pdata/1/1r
- Supplementary_raw_data/Controls/C10/pdata/1/._1i
- Supplementary_raw_data/Controls/C10/pdata/1/1i
- Supplementary_raw_data/Controls/C10/pdata/1/._procs
- Supplementary_raw_data/Controls/C10/pdata/1/procs
- Supplementary_raw_data/Controls/C10/pdata/1/._outd
- Supplementary_raw_data/Controls/C10/pdata/1/outd
- Supplementary_raw_data/Controls/C10/pdata/1/._thumb.png
- Supplementary_raw_data/Controls/C10/pdata/1/thumb.png
- Supplementary_raw_data/Controls/C4/._uxnmr.par
- Supplementary_raw_data/Controls/C4/uxnmr.par
- Supplementary_raw_data/Controls/C4/._prosol_History
- Supplementary_raw_data/Controls/C4/prosol_History
- Supplementary_raw_data/Controls/C4/._pulseprogram
- Supplementary_raw_data/Controls/C4/pulseprogram
- Supplementary_raw_data/Controls/C4/._acqum
- Supplementary_raw_data/Controls/C4/acqum
- Supplementary_raw_data/Controls/C4/._format.temp
- Supplementary_raw_data/Controls/C4/format.temp
- Supplementary_raw_data/Controls/C4/._audita.txt
- Supplementary_raw_data/Controls/C4/audita.txt
- Supplementary_raw_data/Controls/C4/._pdata
- Supplementary_raw_data/Controls/C4/pdata
- Supplementary_raw_data/Controls/C4/._fid
- Supplementary_raw_data/Controls/C4/fid
- Supplementary_raw_data/Controls/C4/._shimvalues
- Supplementary_raw_data/Controls/C4/shimvalues
- Supplementary_raw_data/Controls/C4/._scon2
- Supplementary_raw_data/Controls/C4/scon2
- Supplementary_raw_data/Controls/C4/._acqu
- Supplementary_raw_data/Controls/C4/acqu
- Supplementary_raw_data/Controls/C4/._acqus
- Supplementary_raw_data/Controls/C4/acqus
- Supplementary_raw_data/Controls/C4/pdata/._1
- Supplementary_raw_data/Controls/C4/pdata/1
- Supplementary_raw_data/Controls/C4/pdata/1/._proc
- Supplementary_raw_data/Controls/C4/pdata/1/proc
- Supplementary_raw_data/Controls/C4/pdata/1/._peaks
- Supplementary_raw_data/Controls/C4/pdata/1/peaks
- Supplementary_raw_data/Controls/C4/pdata/1/._peakrng
- Supplementary_raw_data/Controls/C4/pdata/1/peakrng
- Supplementary_raw_data/Controls/C4/pdata/1/._peaklist.xml
- Supplementary_raw_data/Controls/C4/pdata/1/peaklist.xml
- Supplementary_raw_data/Controls/C4/pdata/1/._title
- Supplementary_raw_data/Controls/C4/pdata/1/title
- Supplementary_raw_data/Controls/C4/pdata/1/._auditp.txt
- Supplementary_raw_data/Controls/C4/pdata/1/auditp.txt
- Supplementary_raw_data/Controls/C4/pdata/1/._1r
- Supplementary_raw_data/Controls/C4/pdata/1/1r
- Supplementary_raw_data/Controls/C4/pdata/1/._1i
- Supplementary_raw_data/Controls/C4/pdata/1/1i
- Supplementary_raw_data/Controls/C4/pdata/1/._procs
- Supplementary_raw_data/Controls/C4/pdata/1/procs
- Supplementary_raw_data/Controls/C4/pdata/1/._outd
- Supplementary_raw_data/Controls/C4/pdata/1/outd
- Supplementary_raw_data/Controls/C4/pdata/1/._thumb.png
- Supplementary_raw_data/Controls/C4/pdata/1/thumb.png
- Supplementary_raw_data/Controls/C3/._uxnmr.par
- Supplementary_raw_data/Controls/C3/uxnmr.par
- Supplementary_raw_data/Controls/C3/._prosol_History
- Supplementary_raw_data/Controls/C3/prosol_History
- Supplementary_raw_data/Controls/C3/._pulseprogram
- Supplementary_raw_data/Controls/C3/pulseprogram
- Supplementary_raw_data/Controls/C3/._acqum
- Supplementary_raw_data/Controls/C3/acqum
- Supplementary_raw_data/Controls/C3/._format.temp
- Supplementary_raw_data/Controls/C3/format.temp
- Supplementary_raw_data/Controls/C3/._audita.txt
- Supplementary_raw_data/Controls/C3/audita.txt
- Supplementary_raw_data/Controls/C3/._pdata
- Supplementary_raw_data/Controls/C3/pdata
- Supplementary_raw_data/Controls/C3/._fid
- Supplementary_raw_data/Controls/C3/fid
- Supplementary_raw_data/Controls/C3/._shimvalues
- Supplementary_raw_data/Controls/C3/shimvalues
- Supplementary_raw_data/Controls/C3/._scon2
- Supplementary_raw_data/Controls/C3/scon2
- Supplementary_raw_data/Controls/C3/._acqu
[truncated: 1,855 more entries]
