# Supplementary material for: Plasma metabolomic study in perinatally HIV-infected children using 1H NMR spectroscopy reveals perturbed metabolites that sustain during therapy
Source: PLoS One. 2020 Aug 31;15(8):e0238316. doi: 10.1371/journal.pone.0238316 (PMC7458310; doi:10.1371/journal.pone.0238316)
Supplement: S1 Raw data — (TGZ) [file pone.0238316.s004.tgz › Supplementary_raw_data/Controls/C11/acqus]

##TITLE= Parameter file, TOPSPIN		Version 2.1
##JCAMPDX= 5.0
##DATATYPE= Parameter Values
##NPOINTS= 10	$$ modification sequence number
##ORIGIN= Bruker BioSpin GmbH
##OWNER= bolaji
$$ 2017-01-26 15:52:01.618 +0530  bolaji@EP-ZH084608
$$ /opt/topspin/data/bolaji/nmr/JNU-Ravi/52/acqus
$$ process /opt/topspin/prog/mod/shimcntl
##$ACQT0= 0
##$AMP= (0..31)
100 100 100 100 100 100 100 100 100 100 100 100 100 100 100 100 100 100
100 100 100 100 100 100 100 100 100 100 100 100 100 100
##$ANAVPT= -1
##$AQSEQ= 0
##$AQ_mod= 3
##$AUNM= <au_prof>
##$AUTOPOS= <>
##$BF1= 500.15
##$BF2= 500.15
##$BF3= 500.15
##$BF4= 500.15
##$BF5= 500.15
##$BF6= 500.15
##$BF7= 500.15
##$BF8= 500.15
##$BYTORDA= 0
##$CFDGTYP= 0
##$CFRGTYP= 9
##$CHEMSTR= <none>
##$CNST= (0..63)
1 1 145 1 1 1 1 1 1 1 1 1 1 1 1 1 1 1 1 1 1 1 1 1 1 1 1 1 1 0.75 1 1 1
1 1 1 1 1 1 1 1 1 1 1 1 1 1 1 1 1 1 1 1 1 1 1 1 1 1 1 1 1 1 1
##$CPDPRG= <>
##$CPDPRG1= <>
##$CPDPRG2= <>
##$CPDPRG3= <>
##$CPDPRG4= <mlev16>
##$CPDPRG5= <mlev16>
##$CPDPRG6= <mlev16>
##$CPDPRG7= <mlev16>
##$CPDPRG8= <mlev16>
##$CPDPRGB= <mlev>
##$CPDPRGT= <garp>
##$D= (0..63)
0 4 0 0 0 0 0 0 0.01 0.04 0 0.03 2e-05 0 0 0 0.0002 0 0 0 0.0003 0 0 0
0 0 0 0 0 0 0 0 0 0 0 0 0 0 0 0 0 0 0 0 0 0 0 0 0 0 0 0 0 0 0 0 0 0 0 0
0 0 0 0
##$DATE= 1485426121
##$DBL= (0..7)
120 120 120 120 120 120 120 120
##$DBP= (0..7)
150 150 150 150 150 150 150 150
##$DBP07= 0
##$DBPNAM0= <>
##$DBPNAM1= <>
##$DBPNAM2= <>
##$DBPNAM3= <>
##$DBPNAM4= <>
##$DBPNAM5= <>
##$DBPNAM6= <>
##$DBPNAM7= <>
##$DBPOAL= (0..7)
0.5 0.5 0.5 0.5 0.5 0.5 0.5 0.5
##$DBPOFFS= (0..7)
0 0 0 0 0 0 0 0
##$DE= 6.5
##$DECBNUC= <off>
##$DECIM= 2000
##$DECNUC= <off>
##$DECSTAT= 4
##$DIGMOD= 1
##$DIGTYP= 12
##$DL= (0..7)
0 120 120 120 120 120 120 120
##$DP= (0..7)
150 150 150 150 150 150 150 150
##$DP07= 0
##$DPNAME0= <>
##$DPNAME1= <>
##$DPNAME2= <>
##$DPNAME3= <>
##$DPNAME4= <>
##$DPNAME5= <>
##$DPNAME6= <>
##$DPNAME7= <>
##$DPOAL= (0..7)
0.5 0.5 0.5 0.5 0.5 0.5 0.5 0.5
##$DPOFFS= (0..7)
0 0 0 0 0 0 0 0
##$DQDMODE= 0
##$DR= 22
##$DS= 4
##$DSLIST= <>
##$DSPFIRM= 0
##$DSPFVS= 20
##$DTYPA= 0
##$EXP= <>
##$F1LIST= <>
##$F2LIST= <>
##$F3LIST= <>
##$FCUCHAN= (0..9)
0 2 0 0 0 0 0 0 0 0
##$FL1= 90
##$FL2= 90
##$FL3= 90
##$FL4= 90
##$FOV= 20
##$FQ1LIST= <freqlist>
##$FQ2LIST= <freqlist>
##$FQ3LIST= <freqlist>
##$FQ4LIST= <freqlist>
##$FQ5LIST= <freqlist>
##$FQ6LIST= <freqlist>
##$FQ7LIST= <freqlist>
##$FQ8LIST= <freqlist>
##$FRQLO3= 1234368.23999998
##$FRQLO3N= 0
##$FS= (0..7)
83 83 83 83 83 83 83 83
##$FTLPGN= 0
##$FW= 125000
##$FnMODE= 0
##$FnTYPE= 0
##$GP031= 0
##$GPNAM0= <SMSQ10.100>
##$GPNAM1= <SMSQ10.100>
##$GPNAM10= <SMSQ10.100>
##$GPNAM11= <SMSQ10.100>
##$GPNAM12= <SMSQ10.100>
##$GPNAM13= <SMSQ10.100>
##$GPNAM14= <SMSQ10.100>
##$GPNAM15= <SMSQ10.100>
##$GPNAM16= <SMSQ10.100>
##$GPNAM17= <SMSQ10.100>
##$GPNAM18= <SMSQ10.100>
##$GPNAM19= <SMSQ10.100>
##$GPNAM2= <SMSQ10.100>
##$GPNAM20= <SMSQ10.100>
##$GPNAM21= <SMSQ10.100>
##$GPNAM22= <SMSQ10.100>
##$GPNAM23= <SMSQ10.100>
##$GPNAM24= <SMSQ10.100>
##$GPNAM25= <SMSQ10.100>
##$GPNAM26= <SMSQ10.100>
##$GPNAM27= <SMSQ10.100>
##$GPNAM28= <SMSQ10.100>
##$GPNAM29= <SMSQ10.100>
##$GPNAM3= <SMSQ10.100>
##$GPNAM30= <SMSQ10.100>
##$GPNAM31= <SMSQ10.100>
##$GPNAM4= <SMSQ10.100>
##$GPNAM5= <SMSQ10.100>
##$GPNAM6= <SMSQ10.100>
##$GPNAM7= <SMSQ10.100>
##$GPNAM8= <SMSQ10.100>
##$GPNAM9= <SMSQ10.100>
##$GPX= (0..31)
0 0 0 0 0 0 0 0 0 0 0 0 0 0 0 0 0 0 0 0 0 0 0 0 0 0 0 0 0 0 0 0
##$GPY= (0..31)
0 0 0 0 0 0 0 0 0 0 0 0 0 0 0 0 0 0 0 0 0 0 0 0 0 0 0 0 0 0 0 0
##$GPZ= (0..31)
0 50 -10 0 0 0 0 0 0 0 0 0 0 0 0 0 0 0 0 0 0 0 0 0 0 0 0 0 0 0 0 0
##$GRDPROG= <>
##$GRPDLY= 67.9862518310547
##$HDDUTY= 20
##$HDRATE= 20
##$HGAIN= (0..3)
0 0 0 0
##$HL1= 1
##$HL2= 35
##$HL3= 16
##$HL4= 17
##$HOLDER= 0
##$HPMOD= (0..7)
0 0 0 0 0 0 0 0
##$HPPRGN= 0
##$IN= (0..63)
0.001 0.001 0.001 0.001 0.001 0.001 0.001 0.001 0.001 0.001 0.001 0.001
0.001 0.001 0.001 0.001 0.001 0.001 0.001 0.001 0.001 0.001 0.001 0.001
0.001 0.001 0.001 0.001 0.001 0.001 0.001 0.001 0.001 0.001 0.001 0.001
0.001 0.001 0.001 0.001 0.001 0.001 0.001 0.001 0.001 0.001 0.001 0.001
0.001 0.001 0.001 0.001 0.001 0.001 0.001 0.001 0.001 0.001 0.001 0.001
0.001 0.001 0.001 0.001
##$INF= (0..7)
0 0 0 0 0 0 0 0
##$INP= (0..63)
0 0 0 0 0 0 0 0 0 0 0 0 0 0 0 0 0 0 0 0 0 0 0 0 0 0 0 0 0 0 0 0 0 0 0 0
0 0 0 0 0 0 0 0 0 0 0 0 0 0 0 0 0 0 0 0 0 0 0 0 0 0 0 0
##$INSTRUM= <spect>
##$L= (0..31)
1 1 1 1 126 1 1 1 1 1 1 1 1 1 1 1 1 1 1 1 1 1 1 1 1 1 1 1 1 1 1 1
##$LFILTER= 100
##$LGAIN= -5
##$LINPSTP= 0
##$LOCKED= yes
##$LOCKFLD= -1997
##$LOCKGN= 127.802116394043
##$LOCKPOW= -18
##$LOCKPPM= 4.69999980926514
##$LOCNUC= <2H>
##$LOCPHAS= 204.3
##$LOCSHFT= yes
##$LOCSW= 0
##$LTIME= 0.349999994039536
##$MASR= 4200
##$MASRLST= <masrlst>
##$NBL= 1
##$NC= -6
##$NLOGCH= 4
##$NS= 32
##$NUC1= <1H>
##$NUC2= <off>
##$NUC3= <off>
##$NUC4= <off>
##$NUC5= <off>
##$NUC6= <off>
##$NUC7= <off>
##$NUC8= <off>
##$NUCLEI= 0
##$NUCLEUS= <off>
##$O1= 2350.51
##$O2= 2350.71
##$O3= 2350.71
##$O4= 2350.71
##$O5= 2350.70500002621
##$O6= 2350.70500002621
##$O7= 2350.70500002621
##$O8= 2350.70500002621
##$OBSCHAN= (0..9)
0 0 0 0 0 0 0 0 0 0
##$OVERFLW= 0
##$P= (0..63)
7.696216 7.696216 15.39243 0 0 14.52 22 44 5000 0 0 80000 80000 0 0 200000
1000 2500 10000 600 2500 0 0 0 0 200 0 7.696216 0.1 1000 0 0 20000 0 0
0 0 0 0 0 2000 0 0 0 0 0 0 0 0 0 0 0 0 0 0 0 0 0 0 0 0 0 0 0
##$PACOIL= (0..15)
0 0 0 0 0 0 0 0 0 0 0 0 0 0 0 0
##$PAPS= 2
##$PARMODE= 0
##$PCPD= (0..9)
100 40 80 100 100 100 100 100 100 100
##$PHCOR= (0..31)
0 0 0 0 0 0 0 0 0 0 0 0 0 0 0 0 0 0 0 0 0 0 0 0 0 0 0 0 0 0 0 0
##$PHLIST= <>
##$PHP= 1
##$PH_ref= 0
##$PL= (0..63)
120 6 120 120 120 120 120 120 120 61.88465 15.12291 28.27446 120 120 120
120 120 120 6 20.31565 120 120 120 120 120 120 120 28.27446 120 120 120
120 120 120 120 120 120 120 120 120 120 120 120 120 120 120 120 120 120
120 120 120 120 120 120 120 120 120 120 120 120 120 120 120
##$PLSTEP= 0.1
##$PLSTRT= -6
##$POWMOD= 0
##$PQPHASE= 0
##$PQSCALE= 0
##$PR= 1
##$PRECHAN= (0..15)
-1 4 -1 0 3 -1 -1 -1 -1 2 -1 -1 -1 -1 -1 -1
##$PRGAIN= 0
##$PROBHD= <5 mm CPTCI 1H-13C/15N/D Z-GRD Z75811/0017
>
##$PROSOL= no
##$PULPROG= <cpmgpr1d>
##$PW= 0
##$PYNM= <acqu.py>
##$QNP= 1
##$RD= 0
##$RECCHAN= (0..15)
0 2 0 0 0 0 0 0 0 0 0 0 0 0 0 0
##$RECPH= 0
##$RECPRE= (0..15)
-1 -1 0 -1 -1 -1 -1 -1 -1 -1 -1 -1 -1 -1 -1 -1
##$RECPRFX= (0..15)
-1 0 0 0 1 0 0 0 0 0 0 0 0 0 0 0
##$RECSEL= (0..15)
0 0 2 0 0 0 0 0 0 0 0 0 0 0 0 0
##$RG= 161
##$RO= 0
##$ROUTWD1= (0..23)
0 0 0 0 0 0 0 0 0 0 0 0 0 0 0 0 0 0 0 0 1 1 0 0
##$ROUTWD2= (0..23)
0 0 0 0 0 1 0 0 0 0 0 0 0 0 0 0 0 0 1 0 1 1 0 0
##$RSEL= (0..9)
0 0 2 0 0 0 0 0 0 0
##$S= (0..7)
83 4 83 83 83 83 83 83
##$SEOUT= 0
##$SFO1= 500.15235051
##$SFO2= 500.15235071
##$SFO3= 500.15235071
##$SFO4= 500.15235071
##$SFO5= 500.152350705
##$SFO6= 500.152350705
##$SFO7= 500.152350705
##$SFO8= 500.152350705
##$SOLVENT= <H2O+D2O>
##$SP= (0..31)
120 78.62529 72.60469 120 120 120 68.27446 120 120 120 43.67529 43.67529
120 120 120 120 120 120 120 56.56553 54.65553 57.96553 50.64553 120 120
120 120 120 120 32.45414 120 120
##$SP07= 0
##$SPECTR= 0
##$SPNAM0= <>
##$SPNAM1= <Gaus1.1000>
##$SPNAM10= <Sinc1.1000>
##$SPNAM11= <Sinc1.1000>
##$SPNAM12= <>
##$SPNAM13= <>
##$SPNAM14= <>
##$SPNAM15= <>
##$SPNAM16= <>
##$SPNAM17= <>
##$SPNAM18= <>
##$SPNAM19= <Seduce.100>
##$SPNAM2= <Gaus1_180r.1000>
##$SPNAM20= <Seduce.100>
##$SPNAM21= <Seduce.100>
##$SPNAM22= <Seduce.100>
##$SPNAM23= <>
##$SPNAM24= <>
##$SPNAM25= <>
##$SPNAM26= <>
##$SPNAM27= <>
##$SPNAM28= <>
##$SPNAM29= <Crp60,20,20.10>
##$SPNAM3= <>
##$SPNAM30= <>
##$SPNAM31= <>
##$SPNAM4= <>
##$SPNAM5= <>
##$SPNAM6= <Squa100.1000>
##$SPNAM7= <>
##$SPNAM8= < >
##$SPNAM9= <>
##$SPOAL= (0..31)
0.5 0.5 0.5 0.5 0.5 0.5 0.5 0.5 0.5 0.5 0.5 0.5 0.5 0.5 0.5 0.5 0.5 0.5
0.5 0.5 0.5 0.5 0.5 0.5 0.5 0.5 0.5 0.5 0.5 0.5 0.5 0.5
##$SPOFFS= (0..31)
0 0 0 0 0 0 0 0 0 0 0 0 0 0 0 0 0 0 0 0 0 0 0 0 0 0 0 0 0 0 0 0
##$SUBNAM0= <>
##$SUBNAM1= <>
##$SUBNAM2= <>
##$SUBNAM3= <>
##$SUBNAM4= <>
##$SUBNAM5= <>
##$SUBNAM6= <>
##$SUBNAM7= <>
##$SUBNAM8= <>
##$SUBNAM9= <>
##$SW= 19.9939078358886
##$SWIBOX= (0..15)
0 0 3 0 0 0 0 0 0 0 0 0 0 0 0 0
##$SW_h= 10000
##$SWfinal= 0
##$TD= 66560
##$TD0= 1
##$TE= 298
##$TE2= 300
##$TE3= 300
##$TEG= 300
##$TL= (0..7)
0 120 120 120 120 120 120 120
##$TP= (0..7)
150 150 150 150 150 150 150 150
##$TP07= 0
##$TPNAME0= <>
##$TPNAME1= <>
##$TPNAME2= <>
##$TPNAME3= <>
##$TPNAME4= <>
##$TPNAME5= <>
##$TPNAME6= <>
##$TPNAME7= <>
##$TPOAL= (0..7)
0.5 0.5 0.5 0.5 0.5 0.5 0.5 0.5
##$TPOFFS= (0..7)
0 0 0 0 0 0 0 0
##$TUNHIN= 0
##$TUNHOUT= 0
##$TUNXOUT= 0
##$USERA1= <>
##$USERA2= <>
##$USERA3= <>
##$USERA4= <>
##$USERA5= <>
##$V9= 5
##$VALIST= <valist>
##$VCLIST= <>
##$VD= 0
##$VDLIST= <>
##$VPLIST= <>
##$VTLIST= <>
##$WBST= 1024
##$WBSW= 20
##$XGAIN= (0..3)
0 0 0 0
##$XL= 0
##$YL= 0
##$YMAX_a= 3016570
##$YMIN_a= -766566
##$ZGOPTNS= <>
##$ZL1= 120
##$ZL2= 120
##$ZL3= 120
##$ZL4= 120
##END=
