# Supplementary material for: Plasma metabolomic study in perinatally HIV-infected children using 1H NMR spectroscopy reveals perturbed metabolites that sustain during therapy
Source: PLoS One. 2020 Aug 31;15(8):e0238316. doi: 10.1371/journal.pone.0238316 (PMC7458310; doi:10.1371/journal.pone.0238316)
Supplement: S1 Raw data — (TGZ) [file pone.0238316.s004.tgz › Supplementary_raw_data/Controls/C11/pdata/1/peaklist.xml]

<?xml version="1.0" encoding="UTF-8"?>
<PeakList modified="2017-01-27T10:40:57">
  <PeakList1D>
    <PeakList1DHeader creator="mac" date="2017-01-27T10:20:46" expNo="52" name="JNU-Ravi" owner="" procNo="1" source="/opt/topspin3.5pl5/data/bolaji/nmr">
      <PeakPickDetails>F1=12.029412ppm, F2=-0.227507ppm, MI=-3.57cm, MAXI=111.98cm, PC=1.000
      </PeakPickDetails>
    </PeakList1DHeader>
    <Peak1D F1="8.4619" intensity="0.37" type="0"/>
    <Peak1D F1="8.2116" intensity="0.03" type="0"/>
    <Peak1D F1="8.1968" intensity="0.03" type="0"/>
    <Peak1D F1="7.8949" intensity="0.03" type="0"/>
    <Peak1D F1="7.8703" intensity="0.12" type="0"/>
    <Peak1D F1="7.7290" intensity="0.04" type="0"/>
    <Peak1D F1="7.4331" intensity="0.09" type="0"/>
    <Peak1D F1="7.4178" intensity="0.08" type="0"/>
    <Peak1D F1="7.3794" intensity="0.05" type="0"/>
    <Peak1D F1="7.3658" intensity="0.04" type="0"/>
    <Peak1D F1="7.3414" intensity="0.10" type="0"/>
    <Peak1D F1="7.3283" intensity="0.09" type="0"/>
    <Peak1D F1="7.2862" intensity="0.04" type="0"/>
    <Peak1D F1="7.2546" intensity="0.04" type="0"/>
    <Peak1D F1="7.2056" intensity="0.12" type="0"/>
    <Peak1D F1="7.1886" intensity="0.13" type="0"/>
    <Peak1D F1="7.1328" intensity="0.03" type="0"/>
    <Peak1D F1="7.0926" intensity="0.12" type="0"/>
    <Peak1D F1="7.0595" intensity="0.03" type="0"/>
    <Peak1D F1="7.0062" intensity="0.04" type="0"/>
    <Peak1D F1="6.9961" intensity="0.04" type="0"/>
    <Peak1D F1="6.9141" intensity="0.14" type="0"/>
    <Peak1D F1="6.8971" intensity="0.13" type="0"/>
    <Peak1D F1="6.8268" intensity="0.03" type="0"/>
    <Peak1D F1="6.2758" intensity="0.03" type="0"/>
    <Peak1D F1="6.1537" intensity="0.03" type="0"/>
    <Peak1D F1="5.9763" intensity="0.03" type="0"/>
    <Peak1D F1="5.9350" intensity="0.03" type="0"/>
    <Peak1D F1="5.9064" intensity="0.03" type="0"/>
    <Peak1D F1="5.8570" intensity="0.03" type="0"/>
    <Peak1D F1="5.8169" intensity="0.04" type="0"/>
    <Peak1D F1="5.7700" intensity="0.04" type="0"/>
    <Peak1D F1="5.7302" intensity="0.04" type="0"/>
    <Peak1D F1="5.6514" intensity="0.03" type="0"/>
    <Peak1D F1="5.6363" intensity="0.04" type="0"/>
    <Peak1D F1="5.6092" intensity="0.04" type="0"/>
    <Peak1D F1="5.5805" intensity="0.04" type="0"/>
    <Peak1D F1="5.5592" intensity="0.05" type="0"/>
    <Peak1D F1="5.4973" intensity="0.05" type="0"/>
    <Peak1D F1="5.4188" intensity="0.06" type="0"/>
    <Peak1D F1="5.3166" intensity="0.38" type="0"/>
    <Peak1D F1="5.2497" intensity="1.80" type="0"/>
    <Peak1D F1="5.2421" intensity="1.80" type="0"/>
    <Peak1D F1="5.2266" intensity="0.11" type="0"/>
    <Peak1D F1="5.1626" intensity="0.07" type="0"/>
    <Peak1D F1="5.1403" intensity="0.08" type="0"/>
    <Peak1D F1="5.0471" intensity="0.18" type="0"/>
    <Peak1D F1="5.0226" intensity="0.17" type="0"/>
    <Peak1D F1="4.9964" intensity="0.18" type="0"/>
    <Peak1D F1="4.9830" intensity="0.25" type="0"/>
    <Peak1D F1="4.9310" intensity="0.43" type="0"/>
    <Peak1D F1="4.9218" intensity="0.41" type="0"/>
    <Peak1D F1="4.9087" intensity="0.34" type="0"/>
    <Peak1D F1="4.8556" intensity="52.41" type="0"/>
    <Peak1D F1="4.8336" intensity="100.00" type="0"/>
    <Peak1D F1="4.8272" intensity="98.46" type="0"/>
    <Peak1D F1="4.8155" intensity="81.77" type="0"/>
    <Peak1D F1="4.4853" intensity="0.06" type="0"/>
    <Peak1D F1="4.4700" intensity="0.06" type="0"/>
    <Peak1D F1="4.4564" intensity="0.06" type="0"/>
    <Peak1D F1="4.4402" intensity="0.06" type="0"/>
    <Peak1D F1="4.3931" intensity="0.05" type="0"/>
    <Peak1D F1="4.3507" intensity="0.07" type="0"/>
    <Peak1D F1="4.3315" intensity="0.07" type="0"/>
    <Peak1D F1="4.2992" intensity="0.09" type="0"/>
    <Peak1D F1="4.2721" intensity="0.11" type="0"/>
    <Peak1D F1="4.2619" intensity="0.09" type="0"/>
    <Peak1D F1="4.2495" intensity="0.07" type="0"/>
    <Peak1D F1="4.2214" intensity="0.04" type="0"/>
    <Peak1D F1="4.1888" intensity="0.04" type="0"/>
    <Peak1D F1="4.1843" intensity="0.04" type="0"/>
    <Peak1D F1="4.1550" intensity="0.08" type="0"/>
    <Peak1D F1="4.1441" intensity="0.26" type="0"/>
    <Peak1D F1="4.1312" intensity="1.39" type="0"/>
    <Peak1D F1="4.1175" intensity="1.51" type="0"/>
    <Peak1D F1="4.1057" intensity="0.15" type="0"/>
    <Peak1D F1="4.1038" intensity="0.18" type="0"/>
    <Peak1D F1="4.0637" intensity="0.17" type="0"/>
    <Peak1D F1="4.0278" intensity="0.08" type="0"/>
    <Peak1D F1="4.0182" intensity="0.14" type="0"/>
    <Peak1D F1="4.0096" intensity="0.17" type="0"/>
    <Peak1D F1="4.0037" intensity="0.17" type="0"/>
    <Peak1D F1="3.9943" intensity="0.26" type="0"/>
    <Peak1D F1="3.9863" intensity="0.21" type="0"/>
    <Peak1D F1="3.9735" intensity="0.21" type="0"/>
    <Peak1D F1="3.9624" intensity="0.21" type="0"/>
    <Peak1D F1="3.9509" intensity="0.62" type="0"/>
    <Peak1D F1="3.9391" intensity="0.24" type="0"/>
    <Peak1D F1="3.9234" intensity="1.35" type="0"/>
    <Peak1D F1="3.9192" intensity="1.46" type="0"/>
    <Peak1D F1="3.9118" intensity="0.35" type="0"/>
    <Peak1D F1="3.8989" intensity="1.92" type="0"/>
    <Peak1D F1="3.8946" intensity="1.83" type="0"/>
    <Peak1D F1="3.8819" intensity="0.30" type="0"/>
    <Peak1D F1="3.8663" intensity="0.64" type="0"/>
    <Peak1D F1="3.8621" intensity="0.77" type="0"/>
    <Peak1D F1="3.8514" intensity="0.70" type="0"/>
    <Peak1D F1="3.8403" intensity="1.85" type="0"/>
    <Peak1D F1="3.8342" intensity="0.90" type="0"/>
    <Peak1D F1="3.8247" intensity="0.67" type="0"/>
    <Peak1D F1="3.8205" intensity="0.66" type="0"/>
    <Peak1D F1="3.8040" intensity="0.30" type="0"/>
    <Peak1D F1="3.7962" intensity="1.06" type="0"/>
    <Peak1D F1="3.7858" intensity="0.98" type="0"/>
    <Peak1D F1="3.7797" intensity="0.90" type="0"/>
    <Peak1D F1="3.7721" intensity="0.90" type="0"/>
    <Peak1D F1="3.7675" intensity="0.60" type="0"/>
    <Peak1D F1="3.7628" intensity="0.47" type="0"/>
    <Peak1D F1="3.7555" intensity="1.69" type="0"/>
    <Peak1D F1="3.7440" intensity="1.90" type="0"/>
    <Peak1D F1="3.7309" intensity="1.37" type="0"/>
    <Peak1D F1="3.7226" intensity="1.98" type="0"/>
    <Peak1D F1="3.7200" intensity="1.69" type="0"/>
    <Peak1D F1="3.7038" intensity="1.25" type="0"/>
    <Peak1D F1="3.6846" intensity="0.37" type="0"/>
    <Peak1D F1="3.6804" intensity="0.46" type="0"/>
    <Peak1D F1="3.6763" intensity="0.43" type="0"/>
    <Peak1D F1="3.6560" intensity="1.57" type="0"/>
    <Peak1D F1="3.6349" intensity="23.46" type="0"/>
    <Peak1D F1="3.6184" intensity="0.48" type="0"/>
    <Peak1D F1="3.6155" intensity="0.57" type="0"/>
    <Peak1D F1="3.5980" intensity="0.29" type="0"/>
    <Peak1D F1="3.5877" intensity="0.43" type="0"/>
    <Peak1D F1="3.5687" intensity="1.32" type="0"/>
    <Peak1D F1="3.5593" intensity="1.22" type="0"/>
    <Peak1D F1="3.5517" intensity="1.27" type="0"/>
    <Peak1D F1="3.5397" intensity="0.95" type="0"/>
    <Peak1D F1="3.5321" intensity="0.97" type="0"/>
    <Peak1D F1="3.5194" intensity="1.18" type="0"/>
    <Peak1D F1="3.5013" intensity="2.94" type="0"/>
    <Peak1D F1="3.4916" intensity="0.70" type="0"/>
    <Peak1D F1="3.4869" intensity="0.80" type="0"/>
    <Peak1D F1="3.4829" intensity="2.30" type="0"/>
    <Peak1D F1="3.4723" intensity="1.21" type="0"/>
    <Peak1D F1="3.4679" intensity="1.16" type="0"/>
    <Peak1D F1="3.4608" intensity="1.18" type="0"/>
    <Peak1D F1="3.4565" intensity="1.01" type="0"/>
    <Peak1D F1="3.4429" intensity="0.87" type="0"/>
    <Peak1D F1="3.4307" intensity="2.66" type="0"/>
    <Peak1D F1="3.4240" intensity="1.33" type="0"/>
    <Peak1D F1="3.4123" intensity="2.53" type="0"/>
    <Peak1D F1="3.4047" intensity="0.72" type="0"/>
    <Peak1D F1="3.3934" intensity="0.91" type="0"/>
    <Peak1D F1="3.3677" intensity="2.89" type="0"/>
    <Peak1D F1="3.3557" intensity="0.26" type="0"/>
    <Peak1D F1="3.3467" intensity="0.06" type="0"/>
    <Peak1D F1="3.3345" intensity="0.43" type="0"/>
    <Peak1D F1="3.3061" intensity="0.09" type="0"/>
    <Peak1D F1="3.2949" intensity="0.07" type="0"/>
    <Peak1D F1="3.2839" intensity="0.31" type="0"/>
    <Peak1D F1="3.2719" intensity="2.48" type="0"/>
    <Peak1D F1="3.2558" intensity="2.39" type="0"/>
    <Peak1D F1="3.2537" intensity="2.14" type="0"/>
    <Peak1D F1="3.2370" intensity="4.07" type="0"/>
    <Peak1D F1="3.2296" intensity="11.91" type="0"/>
    <Peak1D F1="3.1800" intensity="1.43" type="0"/>
    <Peak1D F1="3.1758" intensity="1.24" type="0"/>
    <Peak1D F1="3.1476" intensity="5.06" type="0"/>
    <Peak1D F1="3.1185" intensity="4.97" type="0"/>
    <Peak1D F1="3.0859" intensity="1.24" type="0"/>
    <Peak1D F1="3.0598" intensity="0.22" type="0"/>
    <Peak1D F1="3.0500" intensity="0.30" type="0"/>
    <Peak1D F1="3.0422" intensity="0.33" type="0"/>
    <Peak1D F1="3.0322" intensity="0.24" type="0"/>
    <Peak1D F1="3.0172" intensity="0.21" type="0"/>
    <Peak1D F1="2.9788" intensity="0.11" type="0"/>
    <Peak1D F1="2.9693" intensity="0.10" type="0"/>
    <Peak1D F1="2.9440" intensity="0.12" type="0"/>
    <Peak1D F1="2.9353" intensity="0.20" type="0"/>
    <Peak1D F1="2.9234" intensity="0.20" type="0"/>
    <Peak1D F1="2.9124" intensity="0.15" type="0"/>
    <Peak1D F1="2.8919" intensity="0.08" type="0"/>
    <Peak1D F1="2.8770" intensity="0.10" type="0"/>
    <Peak1D F1="2.8578" intensity="0.06" type="0"/>
    <Peak1D F1="2.8437" intensity="0.06" type="0"/>
    <Peak1D F1="2.8239" intensity="0.30" type="0"/>
    <Peak1D F1="2.7554" intensity="0.17" type="0"/>
    <Peak1D F1="2.7425" intensity="0.28" type="0"/>
    <Peak1D F1="2.7207" intensity="0.18" type="0"/>
    <Peak1D F1="2.7059" intensity="1.77" type="0"/>
    <Peak1D F1="2.6784" intensity="0.29" type="0"/>
    <Peak1D F1="2.6614" intensity="0.09" type="0"/>
    <Peak1D F1="2.6483" intensity="0.41" type="0"/>
    <Peak1D F1="2.6321" intensity="0.05" type="0"/>
    <Peak1D F1="2.6080" intensity="0.06" type="0"/>
    <Peak1D F1="2.5659" intensity="5.24" type="0"/>
    <Peak1D F1="2.5563" intensity="0.75" type="0"/>
    <Peak1D F1="2.5260" intensity="0.24" type="0"/>
    <Peak1D F1="2.5123" intensity="0.06" type="0"/>
    <Peak1D F1="2.4981" intensity="0.07" type="0"/>
    <Peak1D F1="2.4814" intensity="0.22" type="0"/>
    <Peak1D F1="2.4670" intensity="0.40" type="0"/>
    <Peak1D F1="2.4500" intensity="0.45" type="0"/>
    <Peak1D F1="2.4363" intensity="0.27" type="0"/>
    <Peak1D F1="2.4199" intensity="0.09" type="0"/>
    <Peak1D F1="2.4111" intensity="0.11" type="0"/>
    <Peak1D F1="2.4059" intensity="0.08" type="0"/>
    <Peak1D F1="2.3924" intensity="0.08" type="0"/>
    <Peak1D F1="2.3890" intensity="0.08" type="0"/>
    <Peak1D F1="2.3799" intensity="0.24" type="0"/>
    <Peak1D F1="2.3640" intensity="0.08" type="0"/>
    <Peak1D F1="2.3587" intensity="0.09" type="0"/>
    <Peak1D F1="2.3532" intensity="0.12" type="0"/>
    <Peak1D F1="2.3350" intensity="0.10" type="0"/>
    <Peak1D F1="2.3187" intensity="0.09" type="0"/>
    <Peak1D F1="2.2977" intensity="0.11" type="0"/>
    <Peak1D F1="2.2834" intensity="0.17" type="0"/>
    <Peak1D F1="2.2695" intensity="0.17" type="0"/>
    <Peak1D F1="2.2605" intensity="0.23" type="0"/>
    <Peak1D F1="2.2467" intensity="0.27" type="0"/>
    <Peak1D F1="2.2372" intensity="0.33" type="0"/>
    <Peak1D F1="2.1828" intensity="0.06" type="0"/>
    <Peak1D F1="2.1675" intensity="0.19" type="0"/>
    <Peak1D F1="2.1618" intensity="0.17" type="0"/>
    <Peak1D F1="2.1489" intensity="0.34" type="0"/>
    <Peak1D F1="2.1423" intensity="0.44" type="0"/>
    <Peak1D F1="2.1379" intensity="0.28" type="0"/>
    <Peak1D F1="2.1305" intensity="0.30" type="0"/>
    <Peak1D F1="2.1249" intensity="0.19" type="0"/>
    <Peak1D F1="2.1172" intensity="0.20" type="0"/>
    <Peak1D F1="2.1084" intensity="0.15" type="0"/>
    <Peak1D F1="2.0791" intensity="0.39" type="0"/>
    <Peak1D F1="2.0443" intensity="1.41" type="0"/>
    <Peak1D F1="2.0177" intensity="0.66" type="0"/>
    <Peak1D F1="2.0024" intensity="0.50" type="0"/>
    <Peak1D F1="1.9881" intensity="0.28" type="0"/>
    <Peak1D F1="1.9607" intensity="0.15" type="0"/>
    <Peak1D F1="1.9481" intensity="0.13" type="0"/>
    <Peak1D F1="1.9416" intensity="0.13" type="0"/>
    <Peak1D F1="1.9269" intensity="0.35" type="0"/>
    <Peak1D F1="1.9091" intensity="0.12" type="0"/>
    <Peak1D F1="1.8969" intensity="0.09" type="0"/>
    <Peak1D F1="1.8843" intensity="0.06" type="0"/>
    <Peak1D F1="1.8713" intensity="0.04" type="0"/>
    <Peak1D F1="1.8517" intensity="0.05" type="0"/>
    <Peak1D F1="1.8336" intensity="0.04" type="0"/>
    <Peak1D F1="1.8113" intensity="0.04" type="0"/>
    <Peak1D F1="1.7608" intensity="0.09" type="0"/>
    <Peak1D F1="1.7499" intensity="0.12" type="0"/>
    <Peak1D F1="1.7312" intensity="0.20" type="0"/>
    <Peak1D F1="1.7175" intensity="0.17" type="0"/>
    <Peak1D F1="1.7063" intensity="0.15" type="0"/>
    <Peak1D F1="1.6888" intensity="0.12" type="0"/>
    <Peak1D F1="1.6708" intensity="0.09" type="0"/>
    <Peak1D F1="1.6362" intensity="0.06" type="0"/>
    <Peak1D F1="1.5828" intensity="0.22" type="0"/>
    <Peak1D F1="1.4933" intensity="1.14" type="0"/>
    <Peak1D F1="1.4785" intensity="1.35" type="0"/>
    <Peak1D F1="1.4543" intensity="0.11" type="0"/>
    <Peak1D F1="1.4383" intensity="0.08" type="0"/>
    <Peak1D F1="1.4299" intensity="0.10" type="0"/>
    <Peak1D F1="1.4152" intensity="0.13" type="0"/>
    <Peak1D F1="1.3426" intensity="9.00" type="0"/>
    <Peak1D F1="1.3289" intensity="9.68" type="0"/>
    <Peak1D F1="1.2854" intensity="3.83" type="0"/>
    <Peak1D F1="1.2132" intensity="0.40" type="0"/>
    <Peak1D F1="1.2044" intensity="0.29" type="0"/>
    <Peak1D F1="1.2003" intensity="0.27" type="0"/>
    <Peak1D F1="1.1903" intensity="0.34" type="0"/>
    <Peak1D F1="1.1856" intensity="0.21" type="0"/>
    <Peak1D F1="1.1760" intensity="0.19" type="0"/>
    <Peak1D F1="1.1031" intensity="0.05" type="0"/>
    <Peak1D F1="1.0821" intensity="0.08" type="0"/>
    <Peak1D F1="1.0683" intensity="0.06" type="0"/>
    <Peak1D F1="1.0547" intensity="0.78" type="0"/>
    <Peak1D F1="1.0406" intensity="0.77" type="0"/>
    <Peak1D F1="1.0226" intensity="0.32" type="0"/>
    <Peak1D F1="1.0086" intensity="0.35" type="0"/>
    <Peak1D F1="1.0019" intensity="0.85" type="0"/>
    <Peak1D F1="0.9877" intensity="0.84" type="0"/>
    <Peak1D F1="0.9783" intensity="0.37" type="0"/>
    <Peak1D F1="0.9667" intensity="0.67" type="0"/>
    <Peak1D F1="0.9592" intensity="0.44" type="0"/>
    <Peak1D F1="0.9554" intensity="0.46" type="0"/>
    <Peak1D F1="0.9444" intensity="0.50" type="0"/>
    <Peak1D F1="0.9296" intensity="0.36" type="0"/>
    <Peak1D F1="0.8922" intensity="1.85" type="0"/>
    <Peak1D F1="0.8547" intensity="0.95" type="0"/>
    <Peak1D F1="0.7636" intensity="0.06" type="0"/>
    <Peak1D F1="0.6833" intensity="0.03" type="0"/>
    <Peak1D F1="0.1678" intensity="0.03" type="0"/>
    <Peak1D F1="0.1258" intensity="0.03" type="0"/>
    <Peak1D F1="0.0687" intensity="0.04" type="0"/>
  </PeakList1D>
</PeakList>
