# Supplementary material for: Plasma metabolomic study in perinatally HIV-infected children using 1H NMR spectroscopy reveals perturbed metabolites that sustain during therapy
Source: PLoS One. 2020 Aug 31;15(8):e0238316. doi: 10.1371/journal.pone.0238316 (PMC7458310; doi:10.1371/journal.pone.0238316)
Supplement: S1 Raw data — (TGZ) [file pone.0238316.s004.tgz › Supplementary_raw_data/Controls/C2/audita.txt]

##TITLE= Audit trail, TOPSPIN		Version 2.1
##JCAMPDX= 5.01
##ORIGIN= Bruker BioSpin GmbH
##OWNER= bolaji
$$ /opt/topspin/data/bolaji/nmr/JNU-Ravi/42/audita.txt
##AUDIT TRAIL=  $$ (NUMBER, WHEN, WHO, WHERE, PROCESS, VERSION, WHAT)
(   1,<2017-01-26 14:18:54.177 +0530>,<bolaji>,<EP-ZH084608>,<go>,<TOPSPIN 2.1>,
      <created by zg
	started at 2017-01-26 14:14:20.024 +0530,
	POWCHK enabled, PULCHK disabled,
       configuration hash MD5:
       05 9F 69 2C 20 0A 75 9F 36 38 45 0E B4 94 2E 6A
       data hash MD5: 65K
       40 85 C2 DC 46 CF B1 09 02 FB C7 DD 6B 0D DC A2>)
##END=

$$ hash MD5
$$ 0D 4E 29 F1 6D 1D F1 E8 8D 61 66 1B 0F F2 4D 76
