# Supplementary material for: Plasma metabolomic study in perinatally HIV-infected children using 1H NMR spectroscopy reveals perturbed metabolites that sustain during therapy
Source: PLoS One. 2020 Aug 31;15(8):e0238316. doi: 10.1371/journal.pone.0238316 (PMC7458310; doi:10.1371/journal.pone.0238316)
Supplement: S1 Raw data — (TGZ) [file pone.0238316.s004.tgz › Supplementary_raw_data/Controls/C2/pdata/1/peaklist.xml]

<?xml version="1.0" encoding="UTF-8"?>
<PeakList modified="2017-01-27T10:30:45">
  <PeakList1D>
    <PeakList1DHeader creator="mac" date="2017-01-27T10:16:33" expNo="42" name="JNU-Ravi" owner="" procNo="1" source="/opt/topspin3.5pl5/data/bolaji/nmr">
      <PeakPickDetails>F1=11.773503ppm, F2=-0.170630ppm, MI=-1.75cm, MAXI=103.71cm, PC=1.000
      </PeakPickDetails>
    </PeakList1DHeader>
    <Peak1D F1="11.4933" intensity="0.03" type="0"/>
    <Peak1D F1="10.5118" intensity="0.03" type="0"/>
    <Peak1D F1="10.2165" intensity="0.03" type="0"/>
    <Peak1D F1="9.3323" intensity="0.03" type="0"/>
    <Peak1D F1="9.0558" intensity="0.03" type="0"/>
    <Peak1D F1="8.6269" intensity="0.03" type="0"/>
    <Peak1D F1="8.4611" intensity="0.18" type="0"/>
    <Peak1D F1="8.2915" intensity="0.03" type="0"/>
    <Peak1D F1="8.2632" intensity="0.03" type="0"/>
    <Peak1D F1="8.2157" intensity="0.03" type="0"/>
    <Peak1D F1="8.1785" intensity="0.03" type="0"/>
    <Peak1D F1="8.1370" intensity="0.03" type="0"/>
    <Peak1D F1="8.0624" intensity="0.03" type="0"/>
    <Peak1D F1="7.9424" intensity="0.04" type="0"/>
    <Peak1D F1="7.9243" intensity="0.03" type="0"/>
    <Peak1D F1="7.8672" intensity="0.14" type="0"/>
    <Peak1D F1="7.8105" intensity="0.03" type="0"/>
    <Peak1D F1="7.7305" intensity="0.05" type="0"/>
    <Peak1D F1="7.6656" intensity="0.03" type="0"/>
    <Peak1D F1="7.6056" intensity="0.03" type="0"/>
    <Peak1D F1="7.5367" intensity="0.03" type="0"/>
    <Peak1D F1="7.4988" intensity="0.03" type="0"/>
    <Peak1D F1="7.4487" intensity="0.04" type="0"/>
    <Peak1D F1="7.4329" intensity="0.07" type="0"/>
    <Peak1D F1="7.4177" intensity="0.08" type="0"/>
    <Peak1D F1="7.3953" intensity="0.05" type="0"/>
    <Peak1D F1="7.3796" intensity="0.04" type="0"/>
    <Peak1D F1="7.3633" intensity="0.04" type="0"/>
    <Peak1D F1="7.3427" intensity="0.09" type="0"/>
    <Peak1D F1="7.3260" intensity="0.09" type="0"/>
    <Peak1D F1="7.2814" intensity="0.05" type="0"/>
    <Peak1D F1="7.2615" intensity="0.04" type="0"/>
    <Peak1D F1="7.2559" intensity="0.05" type="0"/>
    <Peak1D F1="7.2056" intensity="0.10" type="0"/>
    <Peak1D F1="7.1893" intensity="0.09" type="0"/>
    <Peak1D F1="7.1744" intensity="0.04" type="0"/>
    <Peak1D F1="7.1393" intensity="0.03" type="0"/>
    <Peak1D F1="7.0907" intensity="0.14" type="0"/>
    <Peak1D F1="7.0351" intensity="0.03" type="0"/>
    <Peak1D F1="6.9991" intensity="0.04" type="0"/>
    <Peak1D F1="6.9505" intensity="0.04" type="0"/>
    <Peak1D F1="6.9133" intensity="0.12" type="0"/>
    <Peak1D F1="6.8973" intensity="0.11" type="0"/>
    <Peak1D F1="6.8752" intensity="0.04" type="0"/>
    <Peak1D F1="6.8619" intensity="0.04" type="0"/>
    <Peak1D F1="6.8437" intensity="0.03" type="0"/>
    <Peak1D F1="6.8078" intensity="0.04" type="0"/>
    <Peak1D F1="6.7958" intensity="0.05" type="0"/>
    <Peak1D F1="6.7519" intensity="0.04" type="0"/>
    <Peak1D F1="6.7257" intensity="0.03" type="0"/>
    <Peak1D F1="6.7099" intensity="0.03" type="0"/>
    <Peak1D F1="6.6721" intensity="0.04" type="0"/>
    <Peak1D F1="6.6472" intensity="0.04" type="0"/>
    <Peak1D F1="6.6294" intensity="0.04" type="0"/>
    <Peak1D F1="6.6053" intensity="0.03" type="0"/>
    <Peak1D F1="6.5843" intensity="0.04" type="0"/>
    <Peak1D F1="6.5332" intensity="0.04" type="0"/>
    <Peak1D F1="6.5018" intensity="0.04" type="0"/>
    <Peak1D F1="6.4911" intensity="0.04" type="0"/>
    <Peak1D F1="6.4854" intensity="0.04" type="0"/>
    <Peak1D F1="6.4811" intensity="0.04" type="0"/>
    <Peak1D F1="6.4430" intensity="0.04" type="0"/>
    <Peak1D F1="6.4303" intensity="0.04" type="0"/>
    <Peak1D F1="6.3739" intensity="0.04" type="0"/>
    <Peak1D F1="6.3030" intensity="0.04" type="0"/>
    <Peak1D F1="6.2497" intensity="0.04" type="0"/>
    <Peak1D F1="6.1768" intensity="0.05" type="0"/>
    <Peak1D F1="6.1306" intensity="0.05" type="0"/>
    <Peak1D F1="6.1112" intensity="0.04" type="0"/>
    <Peak1D F1="6.0840" intensity="0.04" type="0"/>
    <Peak1D F1="6.0519" intensity="0.05" type="0"/>
    <Peak1D F1="6.0133" intensity="0.05" type="0"/>
    <Peak1D F1="5.9705" intensity="0.05" type="0"/>
    <Peak1D F1="5.9330" intensity="0.06" type="0"/>
    <Peak1D F1="5.9061" intensity="0.05" type="0"/>
    <Peak1D F1="5.8851" intensity="0.06" type="0"/>
    <Peak1D F1="5.8482" intensity="0.07" type="0"/>
    <Peak1D F1="5.8412" intensity="0.07" type="0"/>
    <Peak1D F1="5.8271" intensity="0.08" type="0"/>
    <Peak1D F1="5.8146" intensity="0.07" type="0"/>
    <Peak1D F1="5.7731" intensity="0.07" type="0"/>
    <Peak1D F1="5.7424" intensity="0.07" type="0"/>
    <Peak1D F1="5.7103" intensity="0.07" type="0"/>
    <Peak1D F1="5.6782" intensity="0.07" type="0"/>
    <Peak1D F1="5.6557" intensity="0.07" type="0"/>
    <Peak1D F1="5.5976" intensity="0.08" type="0"/>
    <Peak1D F1="5.5773" intensity="0.07" type="0"/>
    <Peak1D F1="5.5617" intensity="0.07" type="0"/>
    <Peak1D F1="5.5577" intensity="0.08" type="0"/>
    <Peak1D F1="5.5501" intensity="0.08" type="0"/>
    <Peak1D F1="5.4812" intensity="0.08" type="0"/>
    <Peak1D F1="5.4433" intensity="0.09" type="0"/>
    <Peak1D F1="5.3927" intensity="0.12" type="0"/>
    <Peak1D F1="5.3810" intensity="0.11" type="0"/>
    <Peak1D F1="5.3522" intensity="0.14" type="0"/>
    <Peak1D F1="5.3142" intensity="0.26" type="0"/>
    <Peak1D F1="5.2866" intensity="0.23" type="0"/>
    <Peak1D F1="5.2493" intensity="1.71" type="0"/>
    <Peak1D F1="5.2419" intensity="1.69" type="0"/>
    <Peak1D F1="5.2265" intensity="0.17" type="0"/>
    <Peak1D F1="5.1941" intensity="0.18" type="0"/>
    <Peak1D F1="5.1272" intensity="0.17" type="0"/>
    <Peak1D F1="5.0708" intensity="0.22" type="0"/>
    <Peak1D F1="5.0175" intensity="0.29" type="0"/>
    <Peak1D F1="4.9396" intensity="0.56" type="0"/>
    <Peak1D F1="4.9183" intensity="0.65" type="0"/>
    <Peak1D F1="4.9010" intensity="0.84" type="0"/>
    <Peak1D F1="4.8543" intensity="53.38" type="0"/>
    <Peak1D F1="4.8346" intensity="94.78" type="0"/>
    <Peak1D F1="4.8294" intensity="100.00" type="0"/>
    <Peak1D F1="4.8037" intensity="60.76" type="0"/>
    <Peak1D F1="4.1445" intensity="0.05" type="0"/>
    <Peak1D F1="4.1308" intensity="0.48" type="0"/>
    <Peak1D F1="4.1174" intensity="0.41" type="0"/>
    <Peak1D F1="4.0642" intensity="0.12" type="0"/>
    <Peak1D F1="4.0086" intensity="0.04" type="0"/>
    <Peak1D F1="3.9937" intensity="0.10" type="0"/>
    <Peak1D F1="3.9852" intensity="0.09" type="0"/>
    <Peak1D F1="3.9729" intensity="0.06" type="0"/>
    <Peak1D F1="3.9616" intensity="0.07" type="0"/>
    <Peak1D F1="3.9510" intensity="0.29" type="0"/>
    <Peak1D F1="3.9392" intensity="0.06" type="0"/>
    <Peak1D F1="3.9229" intensity="1.16" type="0"/>
    <Peak1D F1="3.9189" intensity="1.13" type="0"/>
    <Peak1D F1="3.8984" intensity="1.70" type="0"/>
    <Peak1D F1="3.8945" intensity="1.47" type="0"/>
    <Peak1D F1="3.8819" intensity="0.15" type="0"/>
    <Peak1D F1="3.8658" intensity="0.50" type="0"/>
    <Peak1D F1="3.8618" intensity="0.57" type="0"/>
    <Peak1D F1="3.8513" intensity="0.51" type="0"/>
    <Peak1D F1="3.8406" intensity="1.67" type="0"/>
    <Peak1D F1="3.8240" intensity="0.54" type="0"/>
    <Peak1D F1="3.7960" intensity="1.01" type="0"/>
    <Peak1D F1="3.7852" intensity="0.92" type="0"/>
    <Peak1D F1="3.7799" intensity="0.76" type="0"/>
    <Peak1D F1="3.7716" intensity="0.86" type="0"/>
    <Peak1D F1="3.7670" intensity="0.56" type="0"/>
    <Peak1D F1="3.7548" intensity="1.39" type="0"/>
    <Peak1D F1="3.7432" intensity="1.83" type="0"/>
    <Peak1D F1="3.7302" intensity="1.11" type="0"/>
    <Peak1D F1="3.7221" intensity="1.77" type="0"/>
    <Peak1D F1="3.7034" intensity="0.97" type="0"/>
    <Peak1D F1="3.6798" intensity="0.26" type="0"/>
    <Peak1D F1="3.6704" intensity="0.15" type="0"/>
    <Peak1D F1="3.6554" intensity="0.90" type="0"/>
    <Peak1D F1="3.6348" intensity="60.48" type="0"/>
    <Peak1D F1="3.5971" intensity="0.47" type="0"/>
    <Peak1D F1="3.5872" intensity="0.42" type="0"/>
    <Peak1D F1="3.5681" intensity="1.15" type="0"/>
    <Peak1D F1="3.5585" intensity="1.12" type="0"/>
    <Peak1D F1="3.5510" intensity="1.08" type="0"/>
    <Peak1D F1="3.5389" intensity="0.81" type="0"/>
    <Peak1D F1="3.5314" intensity="0.82" type="0"/>
    <Peak1D F1="3.5187" intensity="0.97" type="0"/>
    <Peak1D F1="3.5007" intensity="2.53" type="0"/>
    <Peak1D F1="3.4914" intensity="0.75" type="0"/>
    <Peak1D F1="3.4820" intensity="2.12" type="0"/>
    <Peak1D F1="3.4717" intensity="1.12" type="0"/>
    <Peak1D F1="3.4675" intensity="1.03" type="0"/>
    <Peak1D F1="3.4601" intensity="1.07" type="0"/>
    <Peak1D F1="3.4575" intensity="0.89" type="0"/>
    <Peak1D F1="3.4424" intensity="0.74" type="0"/>
    <Peak1D F1="3.4300" intensity="2.37" type="0"/>
    <Peak1D F1="3.4237" intensity="1.26" type="0"/>
    <Peak1D F1="3.4121" intensity="2.33" type="0"/>
    <Peak1D F1="3.4040" intensity="0.65" type="0"/>
    <Peak1D F1="3.3927" intensity="0.76" type="0"/>
    <Peak1D F1="3.3688" intensity="1.10" type="0"/>
    <Peak1D F1="3.3670" intensity="1.54" type="0"/>
    <Peak1D F1="3.3553" intensity="0.27" type="0"/>
    <Peak1D F1="3.3348" intensity="0.22" type="0"/>
    <Peak1D F1="3.2834" intensity="0.07" type="0"/>
    <Peak1D F1="3.2713" intensity="2.11" type="0"/>
    <Peak1D F1="3.2549" intensity="2.35" type="0"/>
    <Peak1D F1="3.2300" intensity="27.11" type="0"/>
    <Peak1D F1="3.1803" intensity="1.56" type="0"/>
    <Peak1D F1="3.1477" intensity="4.92" type="0"/>
    <Peak1D F1="3.1187" intensity="4.82" type="0"/>
    <Peak1D F1="3.0864" intensity="1.36" type="0"/>
    <Peak1D F1="3.0591" intensity="0.22" type="0"/>
    <Peak1D F1="3.0502" intensity="0.51" type="0"/>
    <Peak1D F1="3.0410" intensity="0.29" type="0"/>
    <Peak1D F1="3.0323" intensity="0.33" type="0"/>
    <Peak1D F1="3.0170" intensity="0.27" type="0"/>
    <Peak1D F1="2.9828" intensity="0.14" type="0"/>
    <Peak1D F1="2.9686" intensity="0.12" type="0"/>
    <Peak1D F1="2.9437" intensity="0.12" type="0"/>
    <Peak1D F1="2.9349" intensity="0.15" type="0"/>
    <Peak1D F1="2.9253" intensity="0.17" type="0"/>
    <Peak1D F1="2.9131" intensity="0.16" type="0"/>
    <Peak1D F1="2.8921" intensity="0.09" type="0"/>
    <Peak1D F1="2.8771" intensity="0.08" type="0"/>
    <Peak1D F1="2.8567" intensity="0.07" type="0"/>
    <Peak1D F1="2.8420" intensity="0.07" type="0"/>
    <Peak1D F1="2.8231" intensity="0.25" type="0"/>
    <Peak1D F1="2.7971" intensity="0.06" type="0"/>
    <Peak1D F1="2.7792" intensity="0.07" type="0"/>
    <Peak1D F1="2.7574" intensity="0.10" type="0"/>
    <Peak1D F1="2.7422" intensity="0.16" type="0"/>
    <Peak1D F1="2.7061" intensity="2.04" type="0"/>
    <Peak1D F1="2.6782" intensity="0.25" type="0"/>
    <Peak1D F1="2.6622" intensity="0.09" type="0"/>
    <Peak1D F1="2.6479" intensity="0.35" type="0"/>
    <Peak1D F1="2.6326" intensity="0.06" type="0"/>
    <Peak1D F1="2.6089" intensity="0.03" type="0"/>
    <Peak1D F1="2.5660" intensity="4.93" type="0"/>
    <Peak1D F1="2.5255" intensity="0.23" type="0"/>
    <Peak1D F1="2.5134" intensity="0.08" type="0"/>
    <Peak1D F1="2.4943" intensity="0.09" type="0"/>
    <Peak1D F1="2.4811" intensity="0.23" type="0"/>
    <Peak1D F1="2.4663" intensity="0.49" type="0"/>
    <Peak1D F1="2.4513" intensity="0.50" type="0"/>
    <Peak1D F1="2.4360" intensity="0.30" type="0"/>
    <Peak1D F1="2.4212" intensity="0.11" type="0"/>
    <Peak1D F1="2.4127" intensity="0.10" type="0"/>
    <Peak1D F1="2.4052" intensity="0.09" type="0"/>
    <Peak1D F1="2.3792" intensity="0.26" type="0"/>
    <Peak1D F1="2.3537" intensity="0.09" type="0"/>
    <Peak1D F1="2.3351" intensity="0.08" type="0"/>
    <Peak1D F1="2.3208" intensity="0.08" type="0"/>
    <Peak1D F1="2.2970" intensity="0.09" type="0"/>
    <Peak1D F1="2.2851" intensity="0.15" type="0"/>
    <Peak1D F1="2.2741" intensity="0.13" type="0"/>
    <Peak1D F1="2.2613" intensity="0.11" type="0"/>
    <Peak1D F1="2.2363" intensity="0.22" type="0"/>
    <Peak1D F1="2.1987" intensity="0.04" type="0"/>
    <Peak1D F1="2.1831" intensity="0.05" type="0"/>
    <Peak1D F1="2.1671" intensity="0.19" type="0"/>
    <Peak1D F1="2.1499" intensity="0.41" type="0"/>
    <Peak1D F1="2.1417" intensity="0.44" type="0"/>
    <Peak1D F1="2.1378" intensity="0.36" type="0"/>
    <Peak1D F1="2.1305" intensity="0.31" type="0"/>
    <Peak1D F1="2.1166" intensity="0.20" type="0"/>
    <Peak1D F1="2.0819" intensity="0.27" type="0"/>
    <Peak1D F1="2.0450" intensity="0.96" type="0"/>
    <Peak1D F1="2.0182" intensity="0.39" type="0"/>
    <Peak1D F1="2.0028" intensity="0.34" type="0"/>
    <Peak1D F1="1.9888" intensity="0.23" type="0"/>
    <Peak1D F1="1.9613" intensity="0.12" type="0"/>
    <Peak1D F1="1.9492" intensity="0.10" type="0"/>
    <Peak1D F1="1.9261" intensity="0.38" type="0"/>
    <Peak1D F1="1.9097" intensity="0.13" type="0"/>
    <Peak1D F1="1.8964" intensity="0.11" type="0"/>
    <Peak1D F1="1.8862" intensity="0.07" type="0"/>
    <Peak1D F1="1.8706" intensity="0.05" type="0"/>
    <Peak1D F1="1.7469" intensity="0.12" type="0"/>
    <Peak1D F1="1.7314" intensity="0.21" type="0"/>
    <Peak1D F1="1.7192" intensity="0.17" type="0"/>
    <Peak1D F1="1.7070" intensity="0.15" type="0"/>
    <Peak1D F1="1.6879" intensity="0.10" type="0"/>
    <Peak1D F1="1.6711" intensity="0.07" type="0"/>
    <Peak1D F1="1.6245" intensity="0.05" type="0"/>
    <Peak1D F1="1.5862" intensity="0.07" type="0"/>
    <Peak1D F1="1.5663" intensity="0.06" type="0"/>
    <Peak1D F1="1.5517" intensity="0.04" type="0"/>
    <Peak1D F1="1.4927" intensity="1.01" type="0"/>
    <Peak1D F1="1.4781" intensity="1.04" type="0"/>
    <Peak1D F1="1.4300" intensity="0.08" type="0"/>
    <Peak1D F1="1.4130" intensity="0.09" type="0"/>
    <Peak1D F1="1.3423" intensity="3.64" type="0"/>
    <Peak1D F1="1.3285" intensity="3.68" type="0"/>
    <Peak1D F1="1.2829" intensity="1.50" type="0"/>
    <Peak1D F1="1.2050" intensity="0.24" type="0"/>
    <Peak1D F1="1.1898" intensity="0.26" type="0"/>
    <Peak1D F1="1.1755" intensity="0.17" type="0"/>
    <Peak1D F1="1.1398" intensity="0.06" type="0"/>
    <Peak1D F1="1.0836" intensity="0.07" type="0"/>
    <Peak1D F1="1.0685" intensity="0.06" type="0"/>
    <Peak1D F1="1.0543" intensity="0.64" type="0"/>
    <Peak1D F1="1.0403" intensity="0.64" type="0"/>
    <Peak1D F1="1.0222" intensity="0.24" type="0"/>
    <Peak1D F1="1.0080" intensity="0.27" type="0"/>
    <Peak1D F1="1.0013" intensity="0.67" type="0"/>
    <Peak1D F1="0.9873" intensity="0.68" type="0"/>
    <Peak1D F1="0.9780" intensity="0.34" type="0"/>
    <Peak1D F1="0.9672" intensity="0.62" type="0"/>
    <Peak1D F1="0.9587" intensity="0.43" type="0"/>
    <Peak1D F1="0.9440" intensity="0.40" type="0"/>
    <Peak1D F1="0.9290" intensity="0.30" type="0"/>
    <Peak1D F1="0.8900" intensity="0.84" type="0"/>
    <Peak1D F1="0.8752" intensity="0.84" type="0"/>
    <Peak1D F1="0.7807" intensity="0.06" type="0"/>
    <Peak1D F1="0.6826" intensity="0.04" type="0"/>
    <Peak1D F1="0.6513" intensity="0.03" type="0"/>
    <Peak1D F1="0.1276" intensity="0.04" type="0"/>
  </PeakList1D>
</PeakList>
