# Supplementary material for: Plasma metabolomic study in perinatally HIV-infected children using 1H NMR spectroscopy reveals perturbed metabolites that sustain during therapy
Source: PLoS One. 2020 Aug 31;15(8):e0238316. doi: 10.1371/journal.pone.0238316 (PMC7458310; doi:10.1371/journal.pone.0238316)
Supplement: S1 Raw data — (TGZ) [file pone.0238316.s004.tgz › Supplementary_raw_data/Controls/C5/pdata/1/peaklist.xml]

<?xml version="1.0" encoding="UTF-8"?>
<PeakList modified="2017-01-27T10:34:31">
  <PeakList1D>
    <PeakList1DHeader creator="mac" date="2017-01-27T10:18:45" expNo="45" name="JNU-Ravi" owner="" procNo="1" source="/opt/topspin3.5pl5/data/bolaji/nmr">
      <PeakPickDetails>F1=13.053911ppm, F2=-0.597238ppm, MI=-4.77cm, MAXI=131.47cm, PC=1.000
      </PeakPickDetails>
    </PeakList1DHeader>
    <Peak1D F1="12.7032" intensity="0.03" type="0"/>
    <Peak1D F1="10.9775" intensity="0.02" type="0"/>
    <Peak1D F1="9.6296" intensity="0.03" type="0"/>
    <Peak1D F1="8.5536" intensity="0.02" type="0"/>
    <Peak1D F1="8.4608" intensity="0.46" type="0"/>
    <Peak1D F1="8.2110" intensity="0.04" type="0"/>
    <Peak1D F1="8.1710" intensity="0.03" type="0"/>
    <Peak1D F1="7.9389" intensity="0.03" type="0"/>
    <Peak1D F1="7.9116" intensity="0.03" type="0"/>
    <Peak1D F1="7.8679" intensity="0.13" type="0"/>
    <Peak1D F1="7.7862" intensity="0.03" type="0"/>
    <Peak1D F1="7.7702" intensity="0.03" type="0"/>
    <Peak1D F1="7.7266" intensity="0.03" type="0"/>
    <Peak1D F1="7.5759" intensity="0.03" type="0"/>
    <Peak1D F1="7.5531" intensity="0.03" type="0"/>
    <Peak1D F1="7.4477" intensity="0.04" type="0"/>
    <Peak1D F1="7.4322" intensity="0.07" type="0"/>
    <Peak1D F1="7.4177" intensity="0.07" type="0"/>
    <Peak1D F1="7.3992" intensity="0.03" type="0"/>
    <Peak1D F1="7.3922" intensity="0.05" type="0"/>
    <Peak1D F1="7.3795" intensity="0.04" type="0"/>
    <Peak1D F1="7.3614" intensity="0.04" type="0"/>
    <Peak1D F1="7.3395" intensity="0.08" type="0"/>
    <Peak1D F1="7.3253" intensity="0.09" type="0"/>
    <Peak1D F1="7.2765" intensity="0.04" type="0"/>
    <Peak1D F1="7.2532" intensity="0.04" type="0"/>
    <Peak1D F1="7.2402" intensity="0.03" type="0"/>
    <Peak1D F1="7.2257" intensity="0.03" type="0"/>
    <Peak1D F1="7.2056" intensity="0.11" type="0"/>
    <Peak1D F1="7.1881" intensity="0.13" type="0"/>
    <Peak1D F1="7.1419" intensity="0.03" type="0"/>
    <Peak1D F1="7.1257" intensity="0.04" type="0"/>
    <Peak1D F1="7.0908" intensity="0.12" type="0"/>
    <Peak1D F1="7.0412" intensity="0.03" type="0"/>
    <Peak1D F1="7.0049" intensity="0.04" type="0"/>
    <Peak1D F1="6.9885" intensity="0.03" type="0"/>
    <Peak1D F1="6.9638" intensity="0.03" type="0"/>
    <Peak1D F1="6.9546" intensity="0.03" type="0"/>
    <Peak1D F1="6.9416" intensity="0.03" type="0"/>
    <Peak1D F1="6.9132" intensity="0.14" type="0"/>
    <Peak1D F1="6.8962" intensity="0.13" type="0"/>
    <Peak1D F1="6.8296" intensity="0.03" type="0"/>
    <Peak1D F1="6.8101" intensity="0.03" type="0"/>
    <Peak1D F1="6.7453" intensity="0.03" type="0"/>
    <Peak1D F1="6.6928" intensity="0.03" type="0"/>
    <Peak1D F1="6.6621" intensity="0.03" type="0"/>
    <Peak1D F1="6.5981" intensity="0.03" type="0"/>
    <Peak1D F1="6.5595" intensity="0.03" type="0"/>
    <Peak1D F1="6.4979" intensity="0.03" type="0"/>
    <Peak1D F1="6.4463" intensity="0.03" type="0"/>
    <Peak1D F1="6.4242" intensity="0.03" type="0"/>
    <Peak1D F1="6.3854" intensity="0.03" type="0"/>
    <Peak1D F1="6.3168" intensity="0.03" type="0"/>
    <Peak1D F1="6.3002" intensity="0.03" type="0"/>
    <Peak1D F1="6.2435" intensity="0.02" type="0"/>
    <Peak1D F1="6.2221" intensity="0.03" type="0"/>
    <Peak1D F1="6.2080" intensity="0.03" type="0"/>
    <Peak1D F1="6.1894" intensity="0.03" type="0"/>
    <Peak1D F1="6.1137" intensity="0.03" type="0"/>
    <Peak1D F1="6.0969" intensity="0.03" type="0"/>
    <Peak1D F1="6.0480" intensity="0.03" type="0"/>
    <Peak1D F1="6.0060" intensity="0.03" type="0"/>
    <Peak1D F1="5.9795" intensity="0.04" type="0"/>
    <Peak1D F1="5.9476" intensity="0.04" type="0"/>
    <Peak1D F1="5.9275" intensity="0.05" type="0"/>
    <Peak1D F1="5.9142" intensity="0.04" type="0"/>
    <Peak1D F1="5.8983" intensity="0.04" type="0"/>
    <Peak1D F1="5.8681" intensity="0.04" type="0"/>
    <Peak1D F1="5.8294" intensity="0.05" type="0"/>
    <Peak1D F1="5.7852" intensity="0.05" type="0"/>
    <Peak1D F1="5.7534" intensity="0.05" type="0"/>
    <Peak1D F1="5.7173" intensity="0.04" type="0"/>
    <Peak1D F1="5.7059" intensity="0.04" type="0"/>
    <Peak1D F1="5.6791" intensity="0.04" type="0"/>
    <Peak1D F1="5.6449" intensity="0.05" type="0"/>
    <Peak1D F1="5.6222" intensity="0.05" type="0"/>
    <Peak1D F1="5.5771" intensity="0.05" type="0"/>
    <Peak1D F1="5.5662" intensity="0.05" type="0"/>
    <Peak1D F1="5.5385" intensity="0.05" type="0"/>
    <Peak1D F1="5.4997" intensity="0.05" type="0"/>
    <Peak1D F1="5.4759" intensity="0.06" type="0"/>
    <Peak1D F1="5.4480" intensity="0.06" type="0"/>
    <Peak1D F1="5.4179" intensity="0.07" type="0"/>
    <Peak1D F1="5.3932" intensity="0.07" type="0"/>
    <Peak1D F1="5.3136" intensity="0.13" type="0"/>
    <Peak1D F1="5.2872" intensity="0.13" type="0"/>
    <Peak1D F1="5.2487" intensity="1.86" type="0"/>
    <Peak1D F1="5.2411" intensity="1.87" type="0"/>
    <Peak1D F1="5.2066" intensity="0.11" type="0"/>
    <Peak1D F1="5.1947" intensity="0.11" type="0"/>
    <Peak1D F1="5.1527" intensity="0.11" type="0"/>
    <Peak1D F1="5.1211" intensity="0.11" type="0"/>
    <Peak1D F1="5.1021" intensity="0.12" type="0"/>
    <Peak1D F1="5.0253" intensity="0.21" type="0"/>
    <Peak1D F1="5.0040" intensity="0.20" type="0"/>
    <Peak1D F1="4.9861" intensity="0.21" type="0"/>
    <Peak1D F1="4.9462" intensity="0.38" type="0"/>
    <Peak1D F1="4.9299" intensity="0.43" type="0"/>
    <Peak1D F1="4.9064" intensity="0.60" type="0"/>
    <Peak1D F1="4.8989" intensity="0.84" type="0"/>
    <Peak1D F1="4.8540" intensity="37.69" type="0"/>
    <Peak1D F1="4.8372" intensity="89.53" type="0"/>
    <Peak1D F1="4.8301" intensity="100.00" type="0"/>
    <Peak1D F1="4.8258" intensity="87.22" type="0"/>
    <Peak1D F1="4.8180" intensity="85.38" type="0"/>
    <Peak1D F1="4.7966" intensity="36.90" type="0"/>
    <Peak1D F1="4.7834" intensity="20.54" type="0"/>
    <Peak1D F1="4.2711" intensity="0.03" type="0"/>
    <Peak1D F1="4.1542" intensity="0.03" type="0"/>
    <Peak1D F1="4.1437" intensity="0.30" type="0"/>
    <Peak1D F1="4.1303" intensity="1.46" type="0"/>
    <Peak1D F1="4.1165" intensity="1.45" type="0"/>
    <Peak1D F1="4.1036" intensity="0.21" type="0"/>
    <Peak1D F1="4.0732" intensity="0.04" type="0"/>
    <Peak1D F1="4.0638" intensity="0.12" type="0"/>
    <Peak1D F1="4.0441" intensity="0.04" type="0"/>
    <Peak1D F1="4.0174" intensity="0.11" type="0"/>
    <Peak1D F1="4.0059" intensity="0.15" type="0"/>
    <Peak1D F1="3.9926" intensity="0.22" type="0"/>
    <Peak1D F1="3.9850" intensity="0.18" type="0"/>
    <Peak1D F1="3.9725" intensity="0.20" type="0"/>
    <Peak1D F1="3.9614" intensity="0.17" type="0"/>
    <Peak1D F1="3.9501" intensity="0.66" type="0"/>
    <Peak1D F1="3.9385" intensity="0.16" type="0"/>
    <Peak1D F1="3.9226" intensity="1.35" type="0"/>
    <Peak1D F1="3.9184" intensity="1.45" type="0"/>
    <Peak1D F1="3.9126" intensity="0.43" type="0"/>
    <Peak1D F1="3.8981" intensity="1.96" type="0"/>
    <Peak1D F1="3.8938" intensity="1.85" type="0"/>
    <Peak1D F1="3.8810" intensity="0.29" type="0"/>
    <Peak1D F1="3.8655" intensity="0.60" type="0"/>
    <Peak1D F1="3.8613" intensity="0.75" type="0"/>
    <Peak1D F1="3.8506" intensity="0.66" type="0"/>
    <Peak1D F1="3.8397" intensity="1.85" type="0"/>
    <Peak1D F1="3.8334" intensity="0.86" type="0"/>
    <Peak1D F1="3.8239" intensity="0.66" type="0"/>
    <Peak1D F1="3.8198" intensity="0.64" type="0"/>
    <Peak1D F1="3.8122" intensity="0.16" type="0"/>
    <Peak1D F1="3.8028" intensity="0.25" type="0"/>
    <Peak1D F1="3.7952" intensity="1.08" type="0"/>
    <Peak1D F1="3.7846" intensity="1.07" type="0"/>
    <Peak1D F1="3.7790" intensity="0.95" type="0"/>
    <Peak1D F1="3.7711" intensity="0.93" type="0"/>
    <Peak1D F1="3.7665" intensity="0.62" type="0"/>
    <Peak1D F1="3.7622" intensity="0.45" type="0"/>
    <Peak1D F1="3.7599" intensity="0.44" type="0"/>
    <Peak1D F1="3.7544" intensity="1.69" type="0"/>
    <Peak1D F1="3.7429" intensity="1.98" type="0"/>
    <Peak1D F1="3.7299" intensity="1.36" type="0"/>
    <Peak1D F1="3.7217" intensity="1.97" type="0"/>
    <Peak1D F1="3.7188" intensity="1.66" type="0"/>
    <Peak1D F1="3.7029" intensity="1.24" type="0"/>
    <Peak1D F1="3.6795" intensity="0.38" type="0"/>
    <Peak1D F1="3.6728" intensity="0.28" type="0"/>
    <Peak1D F1="3.6549" intensity="1.73" type="0"/>
    <Peak1D F1="3.6340" intensity="35.37" type="0"/>
    <Peak1D F1="3.6176" intensity="0.64" type="0"/>
    <Peak1D F1="3.6146" intensity="0.67" type="0"/>
    <Peak1D F1="3.5968" intensity="0.33" type="0"/>
    <Peak1D F1="3.5867" intensity="0.41" type="0"/>
    <Peak1D F1="3.5762" intensity="0.23" type="0"/>
    <Peak1D F1="3.5677" intensity="1.70" type="0"/>
    <Peak1D F1="3.5582" intensity="1.29" type="0"/>
    <Peak1D F1="3.5507" intensity="1.27" type="0"/>
    <Peak1D F1="3.5386" intensity="0.98" type="0"/>
    <Peak1D F1="3.5311" intensity="0.99" type="0"/>
    <Peak1D F1="3.5183" intensity="1.22" type="0"/>
    <Peak1D F1="3.5003" intensity="3.07" type="0"/>
    <Peak1D F1="3.4909" intensity="0.73" type="0"/>
    <Peak1D F1="3.4861" intensity="0.81" type="0"/>
    <Peak1D F1="3.4818" intensity="2.40" type="0"/>
    <Peak1D F1="3.4714" intensity="1.26" type="0"/>
    <Peak1D F1="3.4670" intensity="1.19" type="0"/>
    <Peak1D F1="3.4599" intensity="1.23" type="0"/>
    <Peak1D F1="3.4556" intensity="1.02" type="0"/>
    <Peak1D F1="3.4419" intensity="0.88" type="0"/>
    <Peak1D F1="3.4297" intensity="2.81" type="0"/>
    <Peak1D F1="3.4229" intensity="1.33" type="0"/>
    <Peak1D F1="3.4114" intensity="2.58" type="0"/>
    <Peak1D F1="3.4037" intensity="0.77" type="0"/>
    <Peak1D F1="3.3923" intensity="0.95" type="0"/>
    <Peak1D F1="3.3666" intensity="2.98" type="0"/>
    <Peak1D F1="3.3550" intensity="0.36" type="0"/>
    <Peak1D F1="3.3337" intensity="0.50" type="0"/>
    <Peak1D F1="3.3052" intensity="0.08" type="0"/>
    <Peak1D F1="3.2829" intensity="0.28" type="0"/>
    <Peak1D F1="3.2709" intensity="3.01" type="0"/>
    <Peak1D F1="3.2548" intensity="2.33" type="0"/>
    <Peak1D F1="3.2524" intensity="2.01" type="0"/>
    <Peak1D F1="3.2358" intensity="4.84" type="0"/>
    <Peak1D F1="3.2289" intensity="16.84" type="0"/>
    <Peak1D F1="3.1793" intensity="1.47" type="0"/>
    <Peak1D F1="3.1748" intensity="1.35" type="0"/>
    <Peak1D F1="3.1574" intensity="0.65" type="0"/>
    <Peak1D F1="3.1468" intensity="5.12" type="0"/>
    <Peak1D F1="3.1177" intensity="5.02" type="0"/>
    <Peak1D F1="3.0851" intensity="1.31" type="0"/>
    <Peak1D F1="3.0671" intensity="0.17" type="0"/>
    <Peak1D F1="3.0590" intensity="0.24" type="0"/>
    <Peak1D F1="3.0496" intensity="0.35" type="0"/>
    <Peak1D F1="3.0406" intensity="0.26" type="0"/>
    <Peak1D F1="3.0317" intensity="0.24" type="0"/>
    <Peak1D F1="3.0166" intensity="0.23" type="0"/>
    <Peak1D F1="2.9769" intensity="0.13" type="0"/>
    <Peak1D F1="2.9672" intensity="0.12" type="0"/>
    <Peak1D F1="2.9561" intensity="0.09" type="0"/>
    <Peak1D F1="2.9438" intensity="0.10" type="0"/>
    <Peak1D F1="2.9347" intensity="0.22" type="0"/>
    <Peak1D F1="2.9232" intensity="0.24" type="0"/>
    <Peak1D F1="2.9112" intensity="0.18" type="0"/>
    <Peak1D F1="2.8906" intensity="0.08" type="0"/>
    <Peak1D F1="2.8753" intensity="0.08" type="0"/>
    <Peak1D F1="2.8558" intensity="0.06" type="0"/>
    <Peak1D F1="2.8433" intensity="0.05" type="0"/>
    <Peak1D F1="2.8227" intensity="0.29" type="0"/>
    <Peak1D F1="2.8117" intensity="0.03" type="0"/>
    <Peak1D F1="2.7971" intensity="0.05" type="0"/>
    <Peak1D F1="2.7418" intensity="0.26" type="0"/>
    <Peak1D F1="2.7204" intensity="0.19" type="0"/>
    <Peak1D F1="2.7051" intensity="1.95" type="0"/>
    <Peak1D F1="2.6774" intensity="0.31" type="0"/>
    <Peak1D F1="2.6612" intensity="0.09" type="0"/>
    <Peak1D F1="2.6475" intensity="0.42" type="0"/>
    <Peak1D F1="2.6128" intensity="0.04" type="0"/>
    <Peak1D F1="2.5651" intensity="5.25" type="0"/>
    <Peak1D F1="2.5554" intensity="0.79" type="0"/>
    <Peak1D F1="2.5249" intensity="0.28" type="0"/>
    <Peak1D F1="2.5112" intensity="0.08" type="0"/>
    <Peak1D F1="2.4974" intensity="0.08" type="0"/>
    <Peak1D F1="2.4936" intensity="0.09" type="0"/>
    <Peak1D F1="2.4803" intensity="0.25" type="0"/>
    <Peak1D F1="2.4660" intensity="0.47" type="0"/>
    <Peak1D F1="2.4493" intensity="0.52" type="0"/>
    <Peak1D F1="2.4354" intensity="0.33" type="0"/>
    <Peak1D F1="2.4194" intensity="0.10" type="0"/>
    <Peak1D F1="2.4102" intensity="0.10" type="0"/>
    <Peak1D F1="2.4055" intensity="0.09" type="0"/>
    <Peak1D F1="2.3991" intensity="0.07" type="0"/>
    <Peak1D F1="2.3788" intensity="0.19" type="0"/>
    <Peak1D F1="2.3636" intensity="0.08" type="0"/>
    <Peak1D F1="2.3522" intensity="0.13" type="0"/>
    <Peak1D F1="2.3341" intensity="0.11" type="0"/>
    <Peak1D F1="2.3180" intensity="0.09" type="0"/>
    <Peak1D F1="2.2964" intensity="0.10" type="0"/>
    <Peak1D F1="2.2833" intensity="0.14" type="0"/>
    <Peak1D F1="2.2739" intensity="0.12" type="0"/>
    <Peak1D F1="2.2688" intensity="0.11" type="0"/>
    <Peak1D F1="2.2597" intensity="0.09" type="0"/>
    <Peak1D F1="2.2362" intensity="0.17" type="0"/>
    <Peak1D F1="2.1956" intensity="0.03" type="0"/>
    <Peak1D F1="2.1802" intensity="0.05" type="0"/>
    <Peak1D F1="2.1665" intensity="0.20" type="0"/>
    <Peak1D F1="2.1610" intensity="0.17" type="0"/>
    <Peak1D F1="2.1483" intensity="0.40" type="0"/>
    <Peak1D F1="2.1415" intensity="0.37" type="0"/>
    <Peak1D F1="2.1352" intensity="0.32" type="0"/>
    <Peak1D F1="2.1298" intensity="0.32" type="0"/>
    <Peak1D F1="2.1239" intensity="0.20" type="0"/>
    <Peak1D F1="2.1161" intensity="0.21" type="0"/>
    <Peak1D F1="2.0925" intensity="0.21" type="0"/>
    <Peak1D F1="2.0807" intensity="0.32" type="0"/>
    <Peak1D F1="2.0653" intensity="0.26" type="0"/>
    <Peak1D F1="2.0434" intensity="1.05" type="0"/>
    <Peak1D F1="2.0316" intensity="0.38" type="0"/>
    <Peak1D F1="2.0164" intensity="0.36" type="0"/>
    <Peak1D F1="2.0018" intensity="0.33" type="0"/>
    <Peak1D F1="1.9866" intensity="0.20" type="0"/>
    <Peak1D F1="1.9716" intensity="0.14" type="0"/>
    <Peak1D F1="1.9595" intensity="0.12" type="0"/>
    <Peak1D F1="1.9496" intensity="0.11" type="0"/>
    <Peak1D F1="1.9405" intensity="0.12" type="0"/>
    <Peak1D F1="1.9258" intensity="0.37" type="0"/>
    <Peak1D F1="1.9198" intensity="0.14" type="0"/>
    <Peak1D F1="1.9083" intensity="0.12" type="0"/>
    <Peak1D F1="1.8962" intensity="0.09" type="0"/>
    <Peak1D F1="1.8848" intensity="0.06" type="0"/>
    <Peak1D F1="1.8661" intensity="0.05" type="0"/>
    <Peak1D F1="1.8561" intensity="0.05" type="0"/>
    <Peak1D F1="1.8405" intensity="0.04" type="0"/>
    <Peak1D F1="1.8292" intensity="0.04" type="0"/>
    <Peak1D F1="1.8156" intensity="0.04" type="0"/>
    <Peak1D F1="1.7835" intensity="0.05" type="0"/>
    <Peak1D F1="1.7435" intensity="0.10" type="0"/>
    <Peak1D F1="1.7304" intensity="0.18" type="0"/>
    <Peak1D F1="1.7183" intensity="0.15" type="0"/>
    <Peak1D F1="1.7051" intensity="0.12" type="0"/>
    <Peak1D F1="1.6865" intensity="0.09" type="0"/>
    <Peak1D F1="1.6707" intensity="0.07" type="0"/>
    <Peak1D F1="1.6311" intensity="0.04" type="0"/>
    <Peak1D F1="1.6232" intensity="0.04" type="0"/>
    <Peak1D F1="1.6026" intensity="0.05" type="0"/>
    <Peak1D F1="1.5912" intensity="0.04" type="0"/>
    <Peak1D F1="1.4923" intensity="1.52" type="0"/>
    <Peak1D F1="1.4777" intensity="1.60" type="0"/>
    <Peak1D F1="1.4282" intensity="0.07" type="0"/>
    <Peak1D F1="1.4152" intensity="0.09" type="0"/>
    <Peak1D F1="1.3418" intensity="8.81" type="0"/>
    <Peak1D F1="1.3280" intensity="8.79" type="0"/>
    <Peak1D F1="1.2807" intensity="0.70" type="0"/>
    <Peak1D F1="1.2124" intensity="0.27" type="0"/>
    <Peak1D F1="1.2034" intensity="0.24" type="0"/>
    <Peak1D F1="1.1993" intensity="0.21" type="0"/>
    <Peak1D F1="1.1894" intensity="0.32" type="0"/>
    <Peak1D F1="1.1850" intensity="0.19" type="0"/>
    <Peak1D F1="1.1751" intensity="0.18" type="0"/>
    <Peak1D F1="1.1340" intensity="0.05" type="0"/>
    <Peak1D F1="1.1211" intensity="0.04" type="0"/>
    <Peak1D F1="1.0975" intensity="0.03" type="0"/>
    <Peak1D F1="1.0827" intensity="0.04" type="0"/>
    <Peak1D F1="1.0677" intensity="0.04" type="0"/>
    <Peak1D F1="1.0539" intensity="0.72" type="0"/>
    <Peak1D F1="1.0398" intensity="0.72" type="0"/>
    <Peak1D F1="1.0217" intensity="0.21" type="0"/>
    <Peak1D F1="1.0077" intensity="0.20" type="0"/>
    <Peak1D F1="1.0009" intensity="0.76" type="0"/>
    <Peak1D F1="0.9869" intensity="0.77" type="0"/>
    <Peak1D F1="0.9777" intensity="0.28" type="0"/>
    <Peak1D F1="0.9663" intensity="0.49" type="0"/>
    <Peak1D F1="0.9582" intensity="0.32" type="0"/>
    <Peak1D F1="0.9545" intensity="0.34" type="0"/>
    <Peak1D F1="0.9438" intensity="0.35" type="0"/>
    <Peak1D F1="0.9289" intensity="0.26" type="0"/>
    <Peak1D F1="0.9210" intensity="0.20" type="0"/>
    <Peak1D F1="0.8545" intensity="0.57" type="0"/>
    <Peak1D F1="0.7127" intensity="0.03" type="0"/>
    <Peak1D F1="0.6752" intensity="0.03" type="0"/>
    <Peak1D F1="0.6714" intensity="0.03" type="0"/>
    <Peak1D F1="0.1252" intensity="0.05" type="0"/>
  </PeakList1D>
</PeakList>
