# Supplementary material for: Plasma metabolomic study in perinatally HIV-infected children using 1H NMR spectroscopy reveals perturbed metabolites that sustain during therapy
Source: PLoS One. 2020 Aug 31;15(8):e0238316. doi: 10.1371/journal.pone.0238316 (PMC7458310; doi:10.1371/journal.pone.0238316)
Supplement: S1 Raw data — (TGZ) [file pone.0238316.s004.tgz › Supplementary_raw_data/Controls/C10/pdata/1/peakrng]

P    #regions in PPM
# 2017-01-27 10:20:32 +0530  mac@bolaji-6.local
# low field   high field   mi   maxi
  11.600725659022316  -0.19903205787538286  -2.241  126.639  # for region 1
