# Supplementary material for: Plasma metabolomic study in perinatally HIV-infected children using 1H NMR spectroscopy reveals perturbed metabolites that sustain during therapy
Source: PLoS One. 2020 Aug 31;15(8):e0238316. doi: 10.1371/journal.pone.0238316 (PMC7458310; doi:10.1371/journal.pone.0238316)
Supplement: S1 Raw data — (TGZ) [file pone.0238316.s004.tgz › Supplementary_raw_data/Controls/C10/pdata/1/peaklist.xml]

<?xml version="1.0" encoding="UTF-8"?>
<PeakList modified="2017-01-27T10:39:54">
  <PeakList1D>
    <PeakList1DHeader creator="mac" date="2017-01-27T10:20:29" expNo="51" name="JNU-Ravi" owner="" procNo="1" source="/opt/topspin3.5pl5/data/bolaji/nmr">
      <PeakPickDetails>F1=11.600726ppm, F2=-0.199032ppm, MI=-2.24cm, MAXI=126.64cm, PC=1.000
      </PeakPickDetails>
    </PeakList1DHeader>
    <Peak1D F1="8.9657" intensity="0.04" type="0"/>
    <Peak1D F1="8.6117" intensity="0.03" type="0"/>
    <Peak1D F1="8.4662" intensity="0.57" type="0"/>
    <Peak1D F1="7.9455" intensity="0.04" type="0"/>
    <Peak1D F1="7.9305" intensity="0.04" type="0"/>
    <Peak1D F1="7.8667" intensity="0.21" type="0"/>
    <Peak1D F1="7.8550" intensity="0.04" type="0"/>
    <Peak1D F1="7.8257" intensity="0.03" type="0"/>
    <Peak1D F1="7.7916" intensity="0.04" type="0"/>
    <Peak1D F1="7.7486" intensity="0.04" type="0"/>
    <Peak1D F1="7.7316" intensity="0.04" type="0"/>
    <Peak1D F1="7.4515" intensity="0.05" type="0"/>
    <Peak1D F1="7.4364" intensity="0.12" type="0"/>
    <Peak1D F1="7.4215" intensity="0.10" type="0"/>
    <Peak1D F1="7.3958" intensity="0.05" type="0"/>
    <Peak1D F1="7.3818" intensity="0.07" type="0"/>
    <Peak1D F1="7.3438" intensity="0.16" type="0"/>
    <Peak1D F1="7.3304" intensity="0.13" type="0"/>
    <Peak1D F1="7.2626" intensity="0.05" type="0"/>
    <Peak1D F1="7.2094" intensity="0.16" type="0"/>
    <Peak1D F1="7.1924" intensity="0.18" type="0"/>
    <Peak1D F1="7.0933" intensity="0.19" type="0"/>
    <Peak1D F1="7.0656" intensity="0.04" type="0"/>
    <Peak1D F1="7.0073" intensity="0.05" type="0"/>
    <Peak1D F1="6.9690" intensity="0.04" type="0"/>
    <Peak1D F1="6.9545" intensity="0.04" type="0"/>
    <Peak1D F1="6.9174" intensity="0.20" type="0"/>
    <Peak1D F1="6.9003" intensity="0.18" type="0"/>
    <Peak1D F1="6.1266" intensity="0.03" type="0"/>
    <Peak1D F1="5.8980" intensity="0.03" type="0"/>
    <Peak1D F1="5.8644" intensity="0.05" type="0"/>
    <Peak1D F1="5.8336" intensity="0.07" type="0"/>
    <Peak1D F1="5.7454" intensity="0.05" type="0"/>
    <Peak1D F1="5.6802" intensity="0.03" type="0"/>
    <Peak1D F1="5.5814" intensity="0.03" type="0"/>
    <Peak1D F1="5.5516" intensity="0.05" type="0"/>
    <Peak1D F1="5.5000" intensity="0.05" type="0"/>
    <Peak1D F1="5.4786" intensity="0.05" type="0"/>
    <Peak1D F1="5.4204" intensity="0.06" type="0"/>
    <Peak1D F1="5.3160" intensity="0.25" type="0"/>
    <Peak1D F1="5.2536" intensity="2.67" type="0"/>
    <Peak1D F1="5.2461" intensity="2.62" type="0"/>
    <Peak1D F1="5.2232" intensity="0.09" type="0"/>
    <Peak1D F1="5.1962" intensity="0.09" type="0"/>
    <Peak1D F1="5.1469" intensity="0.09" type="0"/>
    <Peak1D F1="5.0833" intensity="0.16" type="0"/>
    <Peak1D F1="5.0627" intensity="0.15" type="0"/>
    <Peak1D F1="4.9984" intensity="0.25" type="0"/>
    <Peak1D F1="4.9878" intensity="0.26" type="0"/>
    <Peak1D F1="4.9024" intensity="1.59" type="0"/>
    <Peak1D F1="4.8589" intensity="69.95" type="0"/>
    <Peak1D F1="4.8385" intensity="99.31" type="0"/>
    <Peak1D F1="4.8339" intensity="100.00" type="0"/>
    <Peak1D F1="4.8218" intensity="81.93" type="0"/>
    <Peak1D F1="4.8116" intensity="61.57" type="0"/>
    <Peak1D F1="4.7343" intensity="8.68" type="0"/>
    <Peak1D F1="4.4904" intensity="0.14" type="0"/>
    <Peak1D F1="4.4842" intensity="0.14" type="0"/>
    <Peak1D F1="4.4589" intensity="0.13" type="0"/>
    <Peak1D F1="4.4408" intensity="0.12" type="0"/>
    <Peak1D F1="4.4289" intensity="0.11" type="0"/>
    <Peak1D F1="4.3882" intensity="0.11" type="0"/>
    <Peak1D F1="4.3225" intensity="0.14" type="0"/>
    <Peak1D F1="4.2891" intensity="0.15" type="0"/>
    <Peak1D F1="4.2768" intensity="0.18" type="0"/>
    <Peak1D F1="4.2639" intensity="0.17" type="0"/>
    <Peak1D F1="4.2531" intensity="0.16" type="0"/>
    <Peak1D F1="4.1969" intensity="0.09" type="0"/>
    <Peak1D F1="4.1831" intensity="0.08" type="0"/>
    <Peak1D F1="4.1732" intensity="0.09" type="0"/>
    <Peak1D F1="4.1588" intensity="0.12" type="0"/>
    <Peak1D F1="4.1480" intensity="0.31" type="0"/>
    <Peak1D F1="4.1352" intensity="1.32" type="0"/>
    <Peak1D F1="4.1214" intensity="1.39" type="0"/>
    <Peak1D F1="4.1091" intensity="0.21" type="0"/>
    <Peak1D F1="4.0785" intensity="0.16" type="0"/>
    <Peak1D F1="4.0676" intensity="0.27" type="0"/>
    <Peak1D F1="4.0553" intensity="0.14" type="0"/>
    <Peak1D F1="4.0219" intensity="0.29" type="0"/>
    <Peak1D F1="4.0107" intensity="0.36" type="0"/>
    <Peak1D F1="3.9975" intensity="0.51" type="0"/>
    <Peak1D F1="3.9896" intensity="0.48" type="0"/>
    <Peak1D F1="3.9772" intensity="0.49" type="0"/>
    <Peak1D F1="3.9663" intensity="0.43" type="0"/>
    <Peak1D F1="3.9548" intensity="0.94" type="0"/>
    <Peak1D F1="3.9433" intensity="0.59" type="0"/>
    <Peak1D F1="3.9275" intensity="2.04" type="0"/>
    <Peak1D F1="3.9234" intensity="2.17" type="0"/>
    <Peak1D F1="3.9170" intensity="0.77" type="0"/>
    <Peak1D F1="3.9030" intensity="2.87" type="0"/>
    <Peak1D F1="3.8988" intensity="2.70" type="0"/>
    <Peak1D F1="3.8864" intensity="0.57" type="0"/>
    <Peak1D F1="3.8704" intensity="0.99" type="0"/>
    <Peak1D F1="3.8662" intensity="1.20" type="0"/>
    <Peak1D F1="3.8609" intensity="0.64" type="0"/>
    <Peak1D F1="3.8554" intensity="1.13" type="0"/>
    <Peak1D F1="3.8444" intensity="2.83" type="0"/>
    <Peak1D F1="3.8386" intensity="1.36" type="0"/>
    <Peak1D F1="3.8287" intensity="1.03" type="0"/>
    <Peak1D F1="3.8246" intensity="1.00" type="0"/>
    <Peak1D F1="3.8000" intensity="1.66" type="0"/>
    <Peak1D F1="3.7894" intensity="1.59" type="0"/>
    <Peak1D F1="3.7836" intensity="1.53" type="0"/>
    <Peak1D F1="3.7760" intensity="1.43" type="0"/>
    <Peak1D F1="3.7713" intensity="1.05" type="0"/>
    <Peak1D F1="3.7672" intensity="0.80" type="0"/>
    <Peak1D F1="3.7594" intensity="2.50" type="0"/>
    <Peak1D F1="3.7478" intensity="2.92" type="0"/>
    <Peak1D F1="3.7348" intensity="2.09" type="0"/>
    <Peak1D F1="3.7267" intensity="2.97" type="0"/>
    <Peak1D F1="3.7238" intensity="2.47" type="0"/>
    <Peak1D F1="3.7080" intensity="1.92" type="0"/>
    <Peak1D F1="3.6845" intensity="0.77" type="0"/>
    <Peak1D F1="3.6749" intensity="0.55" type="0"/>
    <Peak1D F1="3.6600" intensity="2.55" type="0"/>
    <Peak1D F1="3.6379" intensity="41.65" type="0"/>
    <Peak1D F1="3.6196" intensity="0.84" type="0"/>
    <Peak1D F1="3.6103" intensity="0.37" type="0"/>
    <Peak1D F1="3.6017" intensity="0.54" type="0"/>
    <Peak1D F1="3.5915" intensity="0.67" type="0"/>
    <Peak1D F1="3.5729" intensity="2.03" type="0"/>
    <Peak1D F1="3.5634" intensity="1.79" type="0"/>
    <Peak1D F1="3.5558" intensity="1.84" type="0"/>
    <Peak1D F1="3.5437" intensity="1.41" type="0"/>
    <Peak1D F1="3.5361" intensity="1.40" type="0"/>
    <Peak1D F1="3.5235" intensity="1.72" type="0"/>
    <Peak1D F1="3.5053" intensity="4.26" type="0"/>
    <Peak1D F1="3.4957" intensity="1.11" type="0"/>
    <Peak1D F1="3.4911" intensity="1.22" type="0"/>
    <Peak1D F1="3.4869" intensity="3.37" type="0"/>
    <Peak1D F1="3.4763" intensity="1.78" type="0"/>
    <Peak1D F1="3.4721" intensity="1.72" type="0"/>
    <Peak1D F1="3.4648" intensity="1.76" type="0"/>
    <Peak1D F1="3.4607" intensity="1.51" type="0"/>
    <Peak1D F1="3.4469" intensity="1.32" type="0"/>
    <Peak1D F1="3.4347" intensity="3.94" type="0"/>
    <Peak1D F1="3.4279" intensity="1.99" type="0"/>
    <Peak1D F1="3.4162" intensity="3.65" type="0"/>
    <Peak1D F1="3.4087" intensity="1.05" type="0"/>
    <Peak1D F1="3.3974" intensity="1.31" type="0"/>
    <Peak1D F1="3.3716" intensity="3.86" type="0"/>
    <Peak1D F1="3.3597" intensity="0.44" type="0"/>
    <Peak1D F1="3.3376" intensity="0.66" type="0"/>
    <Peak1D F1="3.3222" intensity="0.06" type="0"/>
    <Peak1D F1="3.3098" intensity="0.21" type="0"/>
    <Peak1D F1="3.2878" intensity="0.59" type="0"/>
    <Peak1D F1="3.2761" intensity="4.48" type="0"/>
    <Peak1D F1="3.2597" intensity="3.54" type="0"/>
    <Peak1D F1="3.2579" intensity="3.20" type="0"/>
    <Peak1D F1="3.2409" intensity="6.63" type="0"/>
    <Peak1D F1="3.2321" intensity="21.62" type="0"/>
    <Peak1D F1="3.1843" intensity="2.27" type="0"/>
    <Peak1D F1="3.1790" intensity="1.81" type="0"/>
    <Peak1D F1="3.1516" intensity="7.97" type="0"/>
    <Peak1D F1="3.1226" intensity="7.75" type="0"/>
    <Peak1D F1="3.0900" intensity="1.99" type="0"/>
    <Peak1D F1="3.0636" intensity="0.31" type="0"/>
    <Peak1D F1="3.0539" intensity="0.46" type="0"/>
    <Peak1D F1="3.0456" intensity="0.81" type="0"/>
    <Peak1D F1="3.0357" intensity="0.34" type="0"/>
    <Peak1D F1="3.0208" intensity="0.33" type="0"/>
    <Peak1D F1="2.9815" intensity="0.17" type="0"/>
    <Peak1D F1="2.9726" intensity="0.16" type="0"/>
    <Peak1D F1="2.9477" intensity="0.17" type="0"/>
    <Peak1D F1="2.9386" intensity="0.31" type="0"/>
    <Peak1D F1="2.9269" intensity="0.31" type="0"/>
    <Peak1D F1="2.9153" intensity="0.26" type="0"/>
    <Peak1D F1="2.8949" intensity="0.13" type="0"/>
    <Peak1D F1="2.8797" intensity="0.14" type="0"/>
    <Peak1D F1="2.8613" intensity="0.10" type="0"/>
    <Peak1D F1="2.8460" intensity="0.08" type="0"/>
    <Peak1D F1="2.8279" intensity="0.37" type="0"/>
    <Peak1D F1="2.7471" intensity="0.40" type="0"/>
    <Peak1D F1="2.7256" intensity="0.30" type="0"/>
    <Peak1D F1="2.7099" intensity="3.10" type="0"/>
    <Peak1D F1="2.6825" intensity="0.38" type="0"/>
    <Peak1D F1="2.6647" intensity="0.14" type="0"/>
    <Peak1D F1="2.6525" intensity="0.51" type="0"/>
    <Peak1D F1="2.6363" intensity="0.09" type="0"/>
    <Peak1D F1="2.6110" intensity="0.08" type="0"/>
    <Peak1D F1="2.5698" intensity="8.06" type="0"/>
    <Peak1D F1="2.5297" intensity="0.32" type="0"/>
    <Peak1D F1="2.5165" intensity="0.11" type="0"/>
    <Peak1D F1="2.4984" intensity="0.12" type="0"/>
    <Peak1D F1="2.4850" intensity="0.42" type="0"/>
    <Peak1D F1="2.4710" intensity="0.76" type="0"/>
    <Peak1D F1="2.4542" intensity="0.82" type="0"/>
    <Peak1D F1="2.4403" intensity="0.50" type="0"/>
    <Peak1D F1="2.4247" intensity="0.15" type="0"/>
    <Peak1D F1="2.4155" intensity="0.15" type="0"/>
    <Peak1D F1="2.4100" intensity="0.15" type="0"/>
    <Peak1D F1="2.4055" intensity="0.10" type="0"/>
    <Peak1D F1="2.3835" intensity="0.31" type="0"/>
    <Peak1D F1="2.3686" intensity="0.10" type="0"/>
    <Peak1D F1="2.3569" intensity="0.15" type="0"/>
    <Peak1D F1="2.3391" intensity="0.12" type="0"/>
    <Peak1D F1="2.3177" intensity="0.12" type="0"/>
    <Peak1D F1="2.3017" intensity="0.17" type="0"/>
    <Peak1D F1="2.2880" intensity="0.21" type="0"/>
    <Peak1D F1="2.2794" intensity="0.18" type="0"/>
    <Peak1D F1="2.2737" intensity="0.18" type="0"/>
    <Peak1D F1="2.2648" intensity="0.18" type="0"/>
    <Peak1D F1="2.2401" intensity="0.32" type="0"/>
    <Peak1D F1="2.1996" intensity="0.07" type="0"/>
    <Peak1D F1="2.1872" intensity="0.10" type="0"/>
    <Peak1D F1="2.1713" intensity="0.34" type="0"/>
    <Peak1D F1="2.1662" intensity="0.30" type="0"/>
    <Peak1D F1="2.1530" intensity="0.67" type="0"/>
    <Peak1D F1="2.1460" intensity="0.70" type="0"/>
    <Peak1D F1="2.1395" intensity="0.53" type="0"/>
    <Peak1D F1="2.1346" intensity="0.53" type="0"/>
    <Peak1D F1="2.1289" intensity="0.32" type="0"/>
    <Peak1D F1="2.1206" intensity="0.35" type="0"/>
    <Peak1D F1="2.0870" intensity="0.47" type="0"/>
    <Peak1D F1="2.0492" intensity="1.81" type="0"/>
    <Peak1D F1="2.0207" intensity="0.55" type="0"/>
    <Peak1D F1="2.0057" intensity="0.52" type="0"/>
    <Peak1D F1="1.9911" intensity="0.33" type="0"/>
    <Peak1D F1="1.9632" intensity="0.20" type="0"/>
    <Peak1D F1="1.9514" intensity="0.17" type="0"/>
    <Peak1D F1="1.9443" intensity="0.19" type="0"/>
    <Peak1D F1="1.9310" intensity="0.54" type="0"/>
    <Peak1D F1="1.9132" intensity="0.19" type="0"/>
    <Peak1D F1="1.9015" intensity="0.16" type="0"/>
    <Peak1D F1="1.8884" intensity="0.11" type="0"/>
    <Peak1D F1="1.8464" intensity="0.07" type="0"/>
    <Peak1D F1="1.8210" intensity="0.06" type="0"/>
    <Peak1D F1="1.7489" intensity="0.18" type="0"/>
    <Peak1D F1="1.7353" intensity="0.29" type="0"/>
    <Peak1D F1="1.7223" intensity="0.25" type="0"/>
    <Peak1D F1="1.7105" intensity="0.22" type="0"/>
    <Peak1D F1="1.6989" intensity="0.15" type="0"/>
    <Peak1D F1="1.6917" intensity="0.16" type="0"/>
    <Peak1D F1="1.6757" intensity="0.14" type="0"/>
    <Peak1D F1="1.6560" intensity="0.10" type="0"/>
    <Peak1D F1="1.5928" intensity="0.12" type="0"/>
    <Peak1D F1="1.5393" intensity="0.08" type="0"/>
    <Peak1D F1="1.5190" intensity="0.10" type="0"/>
    <Peak1D F1="1.4974" intensity="1.70" type="0"/>
    <Peak1D F1="1.4825" intensity="1.91" type="0"/>
    <Peak1D F1="1.4615" intensity="0.15" type="0"/>
    <Peak1D F1="1.4334" intensity="0.15" type="0"/>
    <Peak1D F1="1.4178" intensity="0.18" type="0"/>
    <Peak1D F1="1.3467" intensity="8.28" type="0"/>
    <Peak1D F1="1.3329" intensity="8.71" type="0"/>
    <Peak1D F1="1.2845" intensity="1.91" type="0"/>
    <Peak1D F1="1.2174" intensity="0.44" type="0"/>
    <Peak1D F1="1.2078" intensity="0.32" type="0"/>
    <Peak1D F1="1.1944" intensity="0.38" type="0"/>
    <Peak1D F1="1.1894" intensity="0.35" type="0"/>
    <Peak1D F1="1.1773" intensity="0.33" type="0"/>
    <Peak1D F1="1.1591" intensity="0.21" type="0"/>
    <Peak1D F1="1.1458" intensity="0.20" type="0"/>
    <Peak1D F1="1.1226" intensity="0.05" type="0"/>
    <Peak1D F1="1.1006" intensity="0.05" type="0"/>
    <Peak1D F1="1.0875" intensity="0.08" type="0"/>
    <Peak1D F1="1.0587" intensity="1.10" type="0"/>
    <Peak1D F1="1.0446" intensity="1.10" type="0"/>
    <Peak1D F1="1.0266" intensity="0.40" type="0"/>
    <Peak1D F1="1.0127" intensity="0.44" type="0"/>
    <Peak1D F1="1.0059" intensity="1.19" type="0"/>
    <Peak1D F1="0.9918" intensity="1.18" type="0"/>
    <Peak1D F1="0.9826" intensity="0.47" type="0"/>
    <Peak1D F1="0.9709" intensity="0.89" type="0"/>
    <Peak1D F1="0.9633" intensity="0.59" type="0"/>
    <Peak1D F1="0.9591" intensity="0.60" type="0"/>
    <Peak1D F1="0.9483" intensity="0.65" type="0"/>
    <Peak1D F1="0.9332" intensity="0.46" type="0"/>
    <Peak1D F1="0.8615" intensity="1.37" type="0"/>
    <Peak1D F1="0.7356" intensity="0.04" type="0"/>
    <Peak1D F1="0.1296" intensity="0.05" type="0"/>
    <Peak1D F1="0.0630" intensity="0.05" type="0"/>
    <Peak1D F1="0.0512" intensity="0.07" type="0"/>
  </PeakList1D>
</PeakList>
