# Supplementary material for: Plasma metabolomic study in perinatally HIV-infected children using 1H NMR spectroscopy reveals perturbed metabolites that sustain during therapy
Source: PLoS One. 2020 Aug 31;15(8):e0238316. doi: 10.1371/journal.pone.0238316 (PMC7458310; doi:10.1371/journal.pone.0238316)
Supplement: S1 Raw data — (TGZ) [file pone.0238316.s004.tgz › Supplementary_raw_data/Controls/C10/pdata/1/parm.txt]

Current Data Parameters
NAME           JNU-Ravi              
EXPNO                51              
PROCNO                1              

F2 - Acquisition Parameters
Date_          20170126              
Time              11.13              
INSTRUM           spect              
PROBHD   5 mm CPTCI 1H-              
PULPROG        cpmgpr1d              
TD                66560              
SOLVENT         H2O+D2O              
NS                   32              
DS                    4              
SWH           10000.000 Hz           
FIDRES         0.150240 Hz           
AQ            3.3280001 sec          
RG                  161              
DW               50.000 usec         
DE                 6.50 usec         
TE                298.0 K            
D1           4.00000000 sec          
D11          0.03000000 sec          
D12          0.00002000 sec          
D20          0.00030000 sec          
L4                  126              
TD0                   1              

======== CHANNEL f1 ========
NUC1                 1H              
P1                 7.68 usec         
P2                15.37 usec         
PL1                6.00 dB           
PL9               61.90 dB           
PL1W         6.81433916 W            
PL9W         0.00001752 W            
SFO1        500.1523505 MHz          

F2 - Processing parameters
SI                65536              
SF          500.1499179 MHz          
WDW                  EM              
SSB      0              
LB                 0.30 Hz           
GB       0              
PC                 1.00              
