# Supplementary material for: Plasma metabolomic study in perinatally HIV-infected children using 1H NMR spectroscopy reveals perturbed metabolites that sustain during therapy
Source: PLoS One. 2020 Aug 31;15(8):e0238316. doi: 10.1371/journal.pone.0238316 (PMC7458310; doi:10.1371/journal.pone.0238316)
Supplement: S1 Raw data — (TGZ) [file pone.0238316.s004.tgz › Supplementary_raw_data/Controls/C10/pdata/1/assocs]

##TITLE= Parameter file, TopSpin 4.0.2
##JCAMPDX= 5.0
##DATATYPE= Parameter Values
##NPOINTS= 2	$$ modification sequence number
##ORIGIN= Bruker BioSpin GmbH
##OWNER= bollergene
$$ 2020-02-20 23:40:38.904 +0100  bollergene@Bolajis-MBP
$$ /opt/topspin4.0.2/data/bolaji/nmr/JNU-Ravi/51/pdata/1/assocs
$$ process /opt/topspin4.0.2/prog/mod/dataserver
##$MULTDISP= </opt/topspin4.0.2/data/bolaji/nmr/JNU-Ravi/33/pdata/1|/opt/topspin4.0.2/data/bolaji/nmr/JNU-Ravi/8/pdata/1>
##END=
