# Supplementary material for: Plasma metabolomic study in perinatally HIV-infected children using 1H NMR spectroscopy reveals perturbed metabolites that sustain during therapy
Source: PLoS One. 2020 Aug 31;15(8):e0238316. doi: 10.1371/journal.pone.0238316 (PMC7458310; doi:10.1371/journal.pone.0238316)
Supplement: S1 Raw data — (TGZ) [file pone.0238316.s004.tgz › Supplementary_raw_data/Controls/C4/shimvalues]

# Thu Jan 26 14:38:36 2017
#$$PROBEID=3
#$$PROBEINFO=5 mm CPTCI 1H-13C/15N/D Z-GRD Z75811/0017
#$$PICSINFO=Z75811_0017_03.par
#
# Active Shim Gradients
#
Z           		-1395           
Z2          		907             
Z3          		501             
Z4          		13042           
Z5          		-2258           
Z6          		-5892           
X           		-5963           
XZ          		-1344           
XZ2         		1702            
XZ3         		-2560           
XZ4         		834             
Y           		-370            
YZ          		2758            
YZ2         		5172            
YZ3         		-270            
YZ4         		910             
XY          		-325            
XYZ         		-3606           
XYZ2        		79              
XYZ3        		674             
(X2-Y2)     		1310            
(X2-Y2)Z    		-2149           
(X2-Y2)Z2   		-198            
(X2-Y2)Z3   		1425            
X3          		-1109           
X3Z         		2394            
Y3          		6167            
Y3Z         		1656            
#
# Lock Parameter
#
LOCKPHASE		204.300 
LOCKPOWER		-18.000 
LOCKGAIN		129.562 
LOCKDC		-76.700 
LOCKSHIFT		4.700   
FIELD		-1997.135
LOOPGAIN		-5.000  
LOOPTIME		0.350   
LOOPFILTER		100.000 
#
IEEE64_VERSION_CODE 1
#
# Shim currents 
#
SHIM_SETTING [1 ]  -1395.47067707  
SHIM_SETTING [2 ]  907.20910907    
SHIM_SETTING [3 ]  501.25639397    
SHIM_SETTING [4 ]  0.00000000      
SHIM_SETTING [5 ]  13042.33277116  
SHIM_SETTING [6 ]  -2258.02724376  
SHIM_SETTING [7 ]  -5891.53000000  
SHIM_SETTING [8 ]  0.00000000      
SHIM_SETTING [9 ]  0.00000000      
SHIM_SETTING [10]  -3503.04400000  
SHIM_SETTING [11]  1284.31700000   
SHIM_SETTING [12]  4510.30300000   
SHIM_SETTING [13]  7822.90800000   
SHIM_SETTING [14]  0.00000000      
SHIM_SETTING [15]  -6834.95584406  
SHIM_SETTING [16]  482.07415596    
SHIM_SETTING [17]  -5979.41957298  
SHIM_SETTING [18]  -9811.43842709  
SHIM_SETTING [19]  -4744.86395793  
SHIM_SETTING [20]  -650.58394683   
SHIM_SETTING [21]  -446.59700000   
SHIM_SETTING [22]  1746.39600000   
SHIM_SETTING [23]  -960.70900000   
SHIM_SETTING [24]  3871.27100000   
SHIM_SETTING [25]  1508.82800000   
SHIM_SETTING [26]  -380.65300000   
SHIM_SETTING [27]  0.00000000      
SHIM_SETTING [28]  7905.38511926   
SHIM_SETTING [29]  -279.35500000   
SHIM_SETTING [30]  -16.45200000    
SHIM_SETTING [31]  -3029.16570779  
SHIM_SETTING [32]  2876.82311926   
SHIM_SETTING [33]  -3238.41500000  
SHIM_SETTING [34]  2976.58100000   
SHIM_SETTING [35]  -3351.44800000  
SHIM_SETTING [36]  2584.60400000   
SHIM_SETTING [37]  -1344.61878393  
SHIM_SETTING [38]  -748.51631021   
SHIM_SETTING [39]  -6210.33529224  
SHIM_SETTING [40]  0.00000000      
