# Supplementary material for: Plasma metabolomic study in perinatally HIV-infected children using 1H NMR spectroscopy reveals perturbed metabolites that sustain during therapy
Source: PLoS One. 2020 Aug 31;15(8):e0238316. doi: 10.1371/journal.pone.0238316 (PMC7458310; doi:10.1371/journal.pone.0238316)
Supplement: S1 Raw data — (TGZ) [file pone.0238316.s004.tgz › Supplementary_raw_data/Controls/C4/pdata/1/peaklist.xml]

<?xml version="1.0" encoding="UTF-8"?>
<PeakList modified="2017-01-27T10:32:58">
  <PeakList1D>
    <PeakList1DHeader creator="mac" date="2017-01-27T10:17:21" expNo="44" name="JNU-Ravi" owner="" procNo="1" source="/opt/topspin3.5pl5/data/bolaji/nmr">
      <PeakPickDetails>F1=11.316683ppm, F2=-0.227471ppm, MI=-2.19cm, MAXI=111.63cm, PC=1.000
      </PeakPickDetails>
    </PeakList1DHeader>
    <Peak1D F1="8.4655" intensity="0.34" type="0"/>
    <Peak1D F1="8.1149" intensity="0.03" type="0"/>
    <Peak1D F1="7.8705" intensity="0.08" type="0"/>
    <Peak1D F1="7.4494" intensity="0.03" type="0"/>
    <Peak1D F1="7.4340" intensity="0.05" type="0"/>
    <Peak1D F1="7.4210" intensity="0.04" type="0"/>
    <Peak1D F1="7.3938" intensity="0.03" type="0"/>
    <Peak1D F1="7.3825" intensity="0.03" type="0"/>
    <Peak1D F1="7.3437" intensity="0.06" type="0"/>
    <Peak1D F1="7.3306" intensity="0.06" type="0"/>
    <Peak1D F1="7.2951" intensity="0.03" type="0"/>
    <Peak1D F1="7.2835" intensity="0.03" type="0"/>
    <Peak1D F1="7.2452" intensity="0.03" type="0"/>
    <Peak1D F1="7.2087" intensity="0.07" type="0"/>
    <Peak1D F1="7.1924" intensity="0.08" type="0"/>
    <Peak1D F1="7.1270" intensity="0.03" type="0"/>
    <Peak1D F1="7.0936" intensity="0.10" type="0"/>
    <Peak1D F1="7.0095" intensity="0.03" type="0"/>
    <Peak1D F1="6.9893" intensity="0.03" type="0"/>
    <Peak1D F1="6.9575" intensity="0.03" type="0"/>
    <Peak1D F1="6.9170" intensity="0.08" type="0"/>
    <Peak1D F1="6.9002" intensity="0.09" type="0"/>
    <Peak1D F1="6.8467" intensity="0.02" type="0"/>
    <Peak1D F1="6.3665" intensity="0.02" type="0"/>
    <Peak1D F1="6.1077" intensity="0.03" type="0"/>
    <Peak1D F1="5.9725" intensity="0.03" type="0"/>
    <Peak1D F1="5.9624" intensity="0.03" type="0"/>
    <Peak1D F1="5.9069" intensity="0.03" type="0"/>
    <Peak1D F1="5.8203" intensity="0.04" type="0"/>
    <Peak1D F1="5.7882" intensity="0.03" type="0"/>
    <Peak1D F1="5.7686" intensity="0.03" type="0"/>
    <Peak1D F1="5.7283" intensity="0.03" type="0"/>
    <Peak1D F1="5.6092" intensity="0.04" type="0"/>
    <Peak1D F1="5.5482" intensity="0.04" type="0"/>
    <Peak1D F1="5.5229" intensity="0.04" type="0"/>
    <Peak1D F1="5.4649" intensity="0.05" type="0"/>
    <Peak1D F1="5.3895" intensity="0.05" type="0"/>
    <Peak1D F1="5.2983" intensity="0.13" type="0"/>
    <Peak1D F1="5.2524" intensity="1.12" type="0"/>
    <Peak1D F1="5.2450" intensity="1.13" type="0"/>
    <Peak1D F1="5.1960" intensity="0.08" type="0"/>
    <Peak1D F1="5.0839" intensity="0.12" type="0"/>
    <Peak1D F1="5.0096" intensity="0.23" type="0"/>
    <Peak1D F1="4.9811" intensity="0.28" type="0"/>
    <Peak1D F1="4.9543" intensity="0.29" type="0"/>
    <Peak1D F1="4.9163" intensity="0.38" type="0"/>
    <Peak1D F1="4.9082" intensity="0.59" type="0"/>
    <Peak1D F1="4.8977" intensity="1.19" type="0"/>
    <Peak1D F1="4.8575" intensity="49.06" type="0"/>
    <Peak1D F1="4.8401" intensity="92.92" type="0"/>
    <Peak1D F1="4.8340" intensity="100.00" type="0"/>
    <Peak1D F1="4.8252" intensity="94.43" type="0"/>
    <Peak1D F1="4.8095" intensity="63.05" type="0"/>
    <Peak1D F1="4.3324" intensity="0.02" type="0"/>
    <Peak1D F1="4.2765" intensity="0.03" type="0"/>
    <Peak1D F1="4.2650" intensity="0.04" type="0"/>
    <Peak1D F1="4.2528" intensity="0.03" type="0"/>
    <Peak1D F1="4.1474" intensity="0.16" type="0"/>
    <Peak1D F1="4.1338" intensity="0.76" type="0"/>
    <Peak1D F1="4.1203" intensity="0.70" type="0"/>
    <Peak1D F1="4.1075" intensity="0.15" type="0"/>
    <Peak1D F1="4.0659" intensity="0.10" type="0"/>
    <Peak1D F1="4.0489" intensity="0.04" type="0"/>
    <Peak1D F1="4.0313" intensity="0.04" type="0"/>
    <Peak1D F1="4.0211" intensity="0.12" type="0"/>
    <Peak1D F1="4.0102" intensity="0.15" type="0"/>
    <Peak1D F1="3.9969" intensity="0.21" type="0"/>
    <Peak1D F1="3.9891" intensity="0.17" type="0"/>
    <Peak1D F1="3.9763" intensity="0.17" type="0"/>
    <Peak1D F1="3.9648" intensity="0.14" type="0"/>
    <Peak1D F1="3.9535" intensity="0.64" type="0"/>
    <Peak1D F1="3.9420" intensity="0.15" type="0"/>
    <Peak1D F1="3.9256" intensity="0.77" type="0"/>
    <Peak1D F1="3.9226" intensity="0.89" type="0"/>
    <Peak1D F1="3.9013" intensity="1.13" type="0"/>
    <Peak1D F1="3.8980" intensity="1.15" type="0"/>
    <Peak1D F1="3.8827" intensity="0.23" type="0"/>
    <Peak1D F1="3.8654" intensity="0.47" type="0"/>
    <Peak1D F1="3.8544" intensity="0.45" type="0"/>
    <Peak1D F1="3.8431" intensity="1.23" type="0"/>
    <Peak1D F1="3.8235" intensity="0.46" type="0"/>
    <Peak1D F1="3.7990" intensity="0.78" type="0"/>
    <Peak1D F1="3.7881" intensity="0.69" type="0"/>
    <Peak1D F1="3.7828" intensity="0.68" type="0"/>
    <Peak1D F1="3.7747" intensity="0.72" type="0"/>
    <Peak1D F1="3.7582" intensity="0.98" type="0"/>
    <Peak1D F1="3.7462" intensity="1.20" type="0"/>
    <Peak1D F1="3.7335" intensity="0.79" type="0"/>
    <Peak1D F1="3.7236" intensity="1.29" type="0"/>
    <Peak1D F1="3.7067" intensity="0.74" type="0"/>
    <Peak1D F1="3.6839" intensity="0.31" type="0"/>
    <Peak1D F1="3.6590" intensity="1.67" type="0"/>
    <Peak1D F1="3.6372" intensity="57.87" type="0"/>
    <Peak1D F1="3.6005" intensity="0.35" type="0"/>
    <Peak1D F1="3.5910" intensity="0.36" type="0"/>
    <Peak1D F1="3.5719" intensity="1.06" type="0"/>
    <Peak1D F1="3.5621" intensity="0.73" type="0"/>
    <Peak1D F1="3.5548" intensity="0.70" type="0"/>
    <Peak1D F1="3.5426" intensity="0.52" type="0"/>
    <Peak1D F1="3.5350" intensity="0.54" type="0"/>
    <Peak1D F1="3.5222" intensity="0.65" type="0"/>
    <Peak1D F1="3.5040" intensity="1.65" type="0"/>
    <Peak1D F1="3.4949" intensity="0.58" type="0"/>
    <Peak1D F1="3.4856" intensity="1.36" type="0"/>
    <Peak1D F1="3.4753" intensity="0.87" type="0"/>
    <Peak1D F1="3.4714" intensity="0.78" type="0"/>
    <Peak1D F1="3.4637" intensity="0.76" type="0"/>
    <Peak1D F1="3.4600" intensity="0.66" type="0"/>
    <Peak1D F1="3.4459" intensity="0.53" type="0"/>
    <Peak1D F1="3.4334" intensity="1.51" type="0"/>
    <Peak1D F1="3.4268" intensity="0.93" type="0"/>
    <Peak1D F1="3.4149" intensity="1.57" type="0"/>
    <Peak1D F1="3.4079" intensity="0.46" type="0"/>
    <Peak1D F1="3.3963" intensity="0.53" type="0"/>
    <Peak1D F1="3.3700" intensity="1.86" type="0"/>
    <Peak1D F1="3.3578" intensity="0.29" type="0"/>
    <Peak1D F1="3.3367" intensity="0.56" type="0"/>
    <Peak1D F1="3.3081" intensity="0.05" type="0"/>
    <Peak1D F1="3.2867" intensity="0.19" type="0"/>
    <Peak1D F1="3.2746" intensity="1.66" type="0"/>
    <Peak1D F1="3.2573" intensity="1.52" type="0"/>
    <Peak1D F1="3.2317" intensity="27.26" type="0"/>
    <Peak1D F1="3.1822" intensity="1.34" type="0"/>
    <Peak1D F1="3.1785" intensity="1.43" type="0"/>
    <Peak1D F1="3.1503" intensity="4.19" type="0"/>
    <Peak1D F1="3.1213" intensity="4.09" type="0"/>
    <Peak1D F1="3.0886" intensity="1.14" type="0"/>
    <Peak1D F1="3.0625" intensity="0.19" type="0"/>
    <Peak1D F1="3.0531" intensity="0.28" type="0"/>
    <Peak1D F1="3.0447" intensity="0.23" type="0"/>
    <Peak1D F1="3.0341" intensity="0.21" type="0"/>
    <Peak1D F1="3.0207" intensity="0.19" type="0"/>
    <Peak1D F1="2.9875" intensity="0.11" type="0"/>
    <Peak1D F1="2.9724" intensity="0.10" type="0"/>
    <Peak1D F1="2.9379" intensity="0.22" type="0"/>
    <Peak1D F1="2.9259" intensity="0.27" type="0"/>
    <Peak1D F1="2.9143" intensity="0.21" type="0"/>
    <Peak1D F1="2.8940" intensity="0.08" type="0"/>
    <Peak1D F1="2.8796" intensity="0.09" type="0"/>
    <Peak1D F1="2.8606" intensity="0.07" type="0"/>
    <Peak1D F1="2.8455" intensity="0.05" type="0"/>
    <Peak1D F1="2.8270" intensity="0.14" type="0"/>
    <Peak1D F1="2.8097" intensity="0.04" type="0"/>
    <Peak1D F1="2.7962" intensity="0.05" type="0"/>
    <Peak1D F1="2.7853" intensity="0.05" type="0"/>
    <Peak1D F1="2.7462" intensity="0.24" type="0"/>
    <Peak1D F1="2.7220" intensity="0.17" type="0"/>
    <Peak1D F1="2.7086" intensity="1.69" type="0"/>
    <Peak1D F1="2.6822" intensity="0.18" type="0"/>
    <Peak1D F1="2.6642" intensity="0.09" type="0"/>
    <Peak1D F1="2.6511" intensity="0.23" type="0"/>
    <Peak1D F1="2.5684" intensity="4.25" type="0"/>
    <Peak1D F1="2.5287" intensity="0.16" type="0"/>
    <Peak1D F1="2.4973" intensity="0.07" type="0"/>
    <Peak1D F1="2.4841" intensity="0.19" type="0"/>
    <Peak1D F1="2.4690" intensity="0.36" type="0"/>
    <Peak1D F1="2.4528" intensity="0.41" type="0"/>
    <Peak1D F1="2.4389" intensity="0.23" type="0"/>
    <Peak1D F1="2.4223" intensity="0.09" type="0"/>
    <Peak1D F1="2.4085" intensity="0.07" type="0"/>
    <Peak1D F1="2.3914" intensity="0.08" type="0"/>
    <Peak1D F1="2.3820" intensity="0.12" type="0"/>
    <Peak1D F1="2.3701" intensity="0.07" type="0"/>
    <Peak1D F1="2.3559" intensity="0.10" type="0"/>
    <Peak1D F1="2.3496" intensity="0.07" type="0"/>
    <Peak1D F1="2.3372" intensity="0.09" type="0"/>
    <Peak1D F1="2.3238" intensity="0.07" type="0"/>
    <Peak1D F1="2.3010" intensity="0.08" type="0"/>
    <Peak1D F1="2.2871" intensity="0.11" type="0"/>
    <Peak1D F1="2.2771" intensity="0.09" type="0"/>
    <Peak1D F1="2.2626" intensity="0.07" type="0"/>
    <Peak1D F1="2.2400" intensity="0.12" type="0"/>
    <Peak1D F1="2.1851" intensity="0.06" type="0"/>
    <Peak1D F1="2.1691" intensity="0.17" type="0"/>
    <Peak1D F1="2.1521" intensity="0.31" type="0"/>
    <Peak1D F1="2.1450" intensity="0.32" type="0"/>
    <Peak1D F1="2.1391" intensity="0.28" type="0"/>
    <Peak1D F1="2.1336" intensity="0.26" type="0"/>
    <Peak1D F1="2.1194" intensity="0.17" type="0"/>
    <Peak1D F1="2.0834" intensity="0.25" type="0"/>
    <Peak1D F1="2.0678" intensity="0.22" type="0"/>
    <Peak1D F1="2.0472" intensity="0.79" type="0"/>
    <Peak1D F1="2.0197" intensity="0.27" type="0"/>
    <Peak1D F1="2.0041" intensity="0.26" type="0"/>
    <Peak1D F1="1.9910" intensity="0.16" type="0"/>
    <Peak1D F1="1.9767" intensity="0.12" type="0"/>
    <Peak1D F1="1.9633" intensity="0.11" type="0"/>
    <Peak1D F1="1.9436" intensity="0.10" type="0"/>
    <Peak1D F1="1.9300" intensity="0.26" type="0"/>
    <Peak1D F1="1.8914" intensity="0.06" type="0"/>
    <Peak1D F1="1.7889" intensity="0.04" type="0"/>
    <Peak1D F1="1.7499" intensity="0.09" type="0"/>
    <Peak1D F1="1.7329" intensity="0.13" type="0"/>
    <Peak1D F1="1.7196" intensity="0.11" type="0"/>
    <Peak1D F1="1.7100" intensity="0.10" type="0"/>
    <Peak1D F1="1.6864" intensity="0.07" type="0"/>
    <Peak1D F1="1.6272" intensity="0.04" type="0"/>
    <Peak1D F1="1.6106" intensity="0.05" type="0"/>
    <Peak1D F1="1.4961" intensity="0.78" type="0"/>
    <Peak1D F1="1.4814" intensity="0.79" type="0"/>
    <Peak1D F1="1.4320" intensity="0.07" type="0"/>
    <Peak1D F1="1.4174" intensity="0.09" type="0"/>
    <Peak1D F1="1.3454" intensity="4.78" type="0"/>
    <Peak1D F1="1.3319" intensity="4.76" type="0"/>
    <Peak1D F1="1.2831" intensity="0.65" type="0"/>
    <Peak1D F1="1.2168" intensity="0.23" type="0"/>
    <Peak1D F1="1.2063" intensity="0.19" type="0"/>
    <Peak1D F1="1.1925" intensity="0.24" type="0"/>
    <Peak1D F1="1.1889" intensity="0.27" type="0"/>
    <Peak1D F1="1.1765" intensity="0.26" type="0"/>
    <Peak1D F1="1.0985" intensity="0.03" type="0"/>
    <Peak1D F1="1.0576" intensity="0.42" type="0"/>
    <Peak1D F1="1.0437" intensity="0.42" type="0"/>
    <Peak1D F1="1.0259" intensity="0.12" type="0"/>
    <Peak1D F1="1.0109" intensity="0.14" type="0"/>
    <Peak1D F1="1.0045" intensity="0.46" type="0"/>
    <Peak1D F1="0.9905" intensity="0.46" type="0"/>
    <Peak1D F1="0.9804" intensity="0.20" type="0"/>
    <Peak1D F1="0.9694" intensity="0.33" type="0"/>
    <Peak1D F1="0.9580" intensity="0.25" type="0"/>
    <Peak1D F1="0.9476" intensity="0.24" type="0"/>
    <Peak1D F1="0.9326" intensity="0.19" type="0"/>
    <Peak1D F1="0.8604" intensity="0.58" type="0"/>
    <Peak1D F1="0.7561" intensity="0.04" type="0"/>
    <Peak1D F1="0.6618" intensity="0.02" type="0"/>
    <Peak1D F1="0.6284" intensity="0.02" type="0"/>
    <Peak1D F1="0.0660" intensity="0.05" type="0"/>
  </PeakList1D>
</PeakList>
