# Supplementary material for: Plasma metabolomic study in perinatally HIV-infected children using 1H NMR spectroscopy reveals perturbed metabolites that sustain during therapy
Source: PLoS One. 2020 Aug 31;15(8):e0238316. doi: 10.1371/journal.pone.0238316 (PMC7458310; doi:10.1371/journal.pone.0238316)
Supplement: S1 Raw data — (TGZ) [file pone.0238316.s004.tgz › Supplementary_raw_data/Controls/C4/pdata/1/outd]

##TITLE= Parameter file, TOPSPIN		Version 2.1
##JCAMPDX= 5.0
##DATATYPE= Parameter Values
##NPOINTS= 1	$$ modification sequence number
##ORIGIN= Bruker BioSpin GmbH
##OWNER= bolaji
$$ 2017-01-26 14:31:30.244 +0530  bolaji@EP-ZH084608
$$ /opt/topspin/data/bolaji/nmr/JNU-Ravi/44/pdata/1/outd
$$ process /opt/topspin/prog/mod/edparproc
##$CURPLOT= <Cups-PDF>
##$CURPRIN= <$Cups-PDF>
##$DFORMAT= <normdp>
##$LAYOUT= <+/1D_H.xwp>
##$LFORMAT= <normlp>
##$PFORMAT= <normpl>
##$SURQMSG= 1
##END=
