# Supplementary material for: Plasma metabolomic study in perinatally HIV-infected children using 1H NMR spectroscopy reveals perturbed metabolites that sustain during therapy
Source: PLoS One. 2020 Aug 31;15(8):e0238316. doi: 10.1371/journal.pone.0238316 (PMC7458310; doi:10.1371/journal.pone.0238316)
Supplement: S1 Raw data — (TGZ) [file pone.0238316.s004.tgz › Supplementary_raw_data/Controls/C3/pdata/1/peaklist.xml]

<?xml version="1.0" encoding="UTF-8"?>
<PeakList modified="2017-01-27T10:31:54">
  <PeakList1D>
    <PeakList1DHeader creator="mac" date="2017-01-27T10:16:53" expNo="43" name="JNU-Ravi" owner="" procNo="1" source="/opt/topspin3.5pl5/data/bolaji/nmr">
      <PeakPickDetails>F1=11.545401ppm, F2=-0.227496ppm, MI=-1.90cm, MAXI=108.53cm, PC=1.000
      </PeakPickDetails>
    </PeakList1DHeader>
    <Peak1D F1="8.8473" intensity="0.02" type="0"/>
    <Peak1D F1="8.6797" intensity="0.02" type="0"/>
    <Peak1D F1="8.4799" intensity="0.02" type="0"/>
    <Peak1D F1="8.4627" intensity="0.42" type="0"/>
    <Peak1D F1="8.3430" intensity="0.02" type="0"/>
    <Peak1D F1="8.3035" intensity="0.02" type="0"/>
    <Peak1D F1="8.2756" intensity="0.03" type="0"/>
    <Peak1D F1="8.2067" intensity="0.02" type="0"/>
    <Peak1D F1="8.1741" intensity="0.03" type="0"/>
    <Peak1D F1="8.1502" intensity="0.02" type="0"/>
    <Peak1D F1="8.1167" intensity="0.03" type="0"/>
    <Peak1D F1="7.9691" intensity="0.03" type="0"/>
    <Peak1D F1="7.9597" intensity="0.02" type="0"/>
    <Peak1D F1="7.9398" intensity="0.03" type="0"/>
    <Peak1D F1="7.8976" intensity="0.03" type="0"/>
    <Peak1D F1="7.8701" intensity="0.12" type="0"/>
    <Peak1D F1="7.7977" intensity="0.03" type="0"/>
    <Peak1D F1="7.7719" intensity="0.02" type="0"/>
    <Peak1D F1="7.7299" intensity="0.03" type="0"/>
    <Peak1D F1="7.6804" intensity="0.02" type="0"/>
    <Peak1D F1="7.6659" intensity="0.02" type="0"/>
    <Peak1D F1="7.6203" intensity="0.03" type="0"/>
    <Peak1D F1="7.5911" intensity="0.02" type="0"/>
    <Peak1D F1="7.5513" intensity="0.02" type="0"/>
    <Peak1D F1="7.5387" intensity="0.02" type="0"/>
    <Peak1D F1="7.5263" intensity="0.03" type="0"/>
    <Peak1D F1="7.4693" intensity="0.03" type="0"/>
    <Peak1D F1="7.4642" intensity="0.02" type="0"/>
    <Peak1D F1="7.4503" intensity="0.04" type="0"/>
    <Peak1D F1="7.4346" intensity="0.08" type="0"/>
    <Peak1D F1="7.4195" intensity="0.08" type="0"/>
    <Peak1D F1="7.3930" intensity="0.04" type="0"/>
    <Peak1D F1="7.3790" intensity="0.05" type="0"/>
    <Peak1D F1="7.3651" intensity="0.03" type="0"/>
    <Peak1D F1="7.3413" intensity="0.10" type="0"/>
    <Peak1D F1="7.3276" intensity="0.09" type="0"/>
    <Peak1D F1="7.2985" intensity="0.03" type="0"/>
    <Peak1D F1="7.2901" intensity="0.03" type="0"/>
    <Peak1D F1="7.2855" intensity="0.04" type="0"/>
    <Peak1D F1="7.2640" intensity="0.04" type="0"/>
    <Peak1D F1="7.2449" intensity="0.04" type="0"/>
    <Peak1D F1="7.2066" intensity="0.10" type="0"/>
    <Peak1D F1="7.1900" intensity="0.10" type="0"/>
    <Peak1D F1="7.1675" intensity="0.03" type="0"/>
    <Peak1D F1="7.1598" intensity="0.02" type="0"/>
    <Peak1D F1="7.1136" intensity="0.03" type="0"/>
    <Peak1D F1="7.0924" intensity="0.13" type="0"/>
    <Peak1D F1="7.0466" intensity="0.03" type="0"/>
    <Peak1D F1="7.0355" intensity="0.03" type="0"/>
    <Peak1D F1="7.0056" intensity="0.04" type="0"/>
    <Peak1D F1="6.9913" intensity="0.03" type="0"/>
    <Peak1D F1="6.9856" intensity="0.03" type="0"/>
    <Peak1D F1="6.9493" intensity="0.03" type="0"/>
    <Peak1D F1="6.9147" intensity="0.12" type="0"/>
    <Peak1D F1="6.8980" intensity="0.10" type="0"/>
    <Peak1D F1="6.8588" intensity="0.03" type="0"/>
    <Peak1D F1="6.8542" intensity="0.03" type="0"/>
    <Peak1D F1="6.8163" intensity="0.03" type="0"/>
    <Peak1D F1="6.8045" intensity="0.03" type="0"/>
    <Peak1D F1="6.7812" intensity="0.02" type="0"/>
    <Peak1D F1="6.7649" intensity="0.02" type="0"/>
    <Peak1D F1="6.7440" intensity="0.03" type="0"/>
    <Peak1D F1="6.7260" intensity="0.02" type="0"/>
    <Peak1D F1="6.6991" intensity="0.02" type="0"/>
    <Peak1D F1="6.6466" intensity="0.02" type="0"/>
    <Peak1D F1="6.6227" intensity="0.03" type="0"/>
    <Peak1D F1="6.6125" intensity="0.03" type="0"/>
    <Peak1D F1="6.5612" intensity="0.02" type="0"/>
    <Peak1D F1="6.5386" intensity="0.03" type="0"/>
    <Peak1D F1="6.4929" intensity="0.03" type="0"/>
    <Peak1D F1="6.4652" intensity="0.03" type="0"/>
    <Peak1D F1="6.4405" intensity="0.03" type="0"/>
    <Peak1D F1="6.4209" intensity="0.03" type="0"/>
    <Peak1D F1="6.3599" intensity="0.03" type="0"/>
    <Peak1D F1="6.3517" intensity="0.03" type="0"/>
    <Peak1D F1="6.3001" intensity="0.03" type="0"/>
    <Peak1D F1="6.2892" intensity="0.03" type="0"/>
    <Peak1D F1="6.2634" intensity="0.03" type="0"/>
    <Peak1D F1="6.2288" intensity="0.03" type="0"/>
    <Peak1D F1="6.2077" intensity="0.03" type="0"/>
    <Peak1D F1="6.1888" intensity="0.03" type="0"/>
    <Peak1D F1="6.1783" intensity="0.03" type="0"/>
    <Peak1D F1="6.1672" intensity="0.03" type="0"/>
    <Peak1D F1="6.1530" intensity="0.03" type="0"/>
    <Peak1D F1="6.1474" intensity="0.03" type="0"/>
    <Peak1D F1="6.1045" intensity="0.03" type="0"/>
    <Peak1D F1="6.1009" intensity="0.03" type="0"/>
    <Peak1D F1="6.0851" intensity="0.03" type="0"/>
    <Peak1D F1="6.0734" intensity="0.04" type="0"/>
    <Peak1D F1="6.0321" intensity="0.04" type="0"/>
    <Peak1D F1="6.0247" intensity="0.03" type="0"/>
    <Peak1D F1="5.9628" intensity="0.03" type="0"/>
    <Peak1D F1="5.9368" intensity="0.04" type="0"/>
    <Peak1D F1="5.9224" intensity="0.04" type="0"/>
    <Peak1D F1="5.8924" intensity="0.04" type="0"/>
    <Peak1D F1="5.8470" intensity="0.04" type="0"/>
    <Peak1D F1="5.8231" intensity="0.05" type="0"/>
    <Peak1D F1="5.7668" intensity="0.05" type="0"/>
    <Peak1D F1="5.7575" intensity="0.04" type="0"/>
    <Peak1D F1="5.7144" intensity="0.05" type="0"/>
    <Peak1D F1="5.6564" intensity="0.05" type="0"/>
    <Peak1D F1="5.5972" intensity="0.05" type="0"/>
    <Peak1D F1="5.5630" intensity="0.06" type="0"/>
    <Peak1D F1="5.5456" intensity="0.06" type="0"/>
    <Peak1D F1="5.5285" intensity="0.06" type="0"/>
    <Peak1D F1="5.5014" intensity="0.05" type="0"/>
    <Peak1D F1="5.4795" intensity="0.06" type="0"/>
    <Peak1D F1="5.4694" intensity="0.06" type="0"/>
    <Peak1D F1="5.4225" intensity="0.07" type="0"/>
    <Peak1D F1="5.4181" intensity="0.08" type="0"/>
    <Peak1D F1="5.3139" intensity="0.33" type="0"/>
    <Peak1D F1="5.2506" intensity="1.62" type="0"/>
    <Peak1D F1="5.2431" intensity="1.62" type="0"/>
    <Peak1D F1="5.2254" intensity="0.12" type="0"/>
    <Peak1D F1="5.1953" intensity="0.11" type="0"/>
    <Peak1D F1="5.1617" intensity="0.12" type="0"/>
    <Peak1D F1="5.1224" intensity="0.13" type="0"/>
    <Peak1D F1="5.1077" intensity="0.12" type="0"/>
    <Peak1D F1="5.0798" intensity="0.13" type="0"/>
    <Peak1D F1="5.0423" intensity="0.16" type="0"/>
    <Peak1D F1="5.0245" intensity="0.19" type="0"/>
    <Peak1D F1="5.0130" intensity="0.19" type="0"/>
    <Peak1D F1="4.9795" intensity="0.28" type="0"/>
    <Peak1D F1="4.9685" intensity="0.29" type="0"/>
    <Peak1D F1="4.9437" intensity="0.38" type="0"/>
    <Peak1D F1="4.9373" intensity="0.39" type="0"/>
    <Peak1D F1="4.9205" intensity="0.48" type="0"/>
    <Peak1D F1="4.8549" intensity="47.22" type="0"/>
    <Peak1D F1="4.8353" intensity="97.65" type="0"/>
    <Peak1D F1="4.8314" intensity="100.00" type="0"/>
    <Peak1D F1="4.8286" intensity="98.78" type="0"/>
    <Peak1D F1="4.8237" intensity="98.94" type="0"/>
    <Peak1D F1="4.8038" intensity="61.38" type="0"/>
    <Peak1D F1="4.1457" intensity="0.24" type="0"/>
    <Peak1D F1="4.1322" intensity="1.28" type="0"/>
    <Peak1D F1="4.1243" intensity="0.13" type="0"/>
    <Peak1D F1="4.1184" intensity="1.27" type="0"/>
    <Peak1D F1="4.1052" intensity="0.17" type="0"/>
    <Peak1D F1="4.0649" intensity="0.10" type="0"/>
    <Peak1D F1="4.0190" intensity="0.04" type="0"/>
    <Peak1D F1="4.0074" intensity="0.16" type="0"/>
    <Peak1D F1="3.9958" intensity="0.22" type="0"/>
    <Peak1D F1="3.9849" intensity="0.20" type="0"/>
    <Peak1D F1="3.9742" intensity="0.22" type="0"/>
    <Peak1D F1="3.9632" intensity="0.11" type="0"/>
    <Peak1D F1="3.9521" intensity="0.56" type="0"/>
    <Peak1D F1="3.9394" intensity="0.08" type="0"/>
    <Peak1D F1="3.9245" intensity="1.12" type="0"/>
    <Peak1D F1="3.9203" intensity="1.22" type="0"/>
    <Peak1D F1="3.9145" intensity="0.32" type="0"/>
    <Peak1D F1="3.9000" intensity="1.64" type="0"/>
    <Peak1D F1="3.8958" intensity="1.55" type="0"/>
    <Peak1D F1="3.8831" intensity="0.30" type="0"/>
    <Peak1D F1="3.8674" intensity="0.49" type="0"/>
    <Peak1D F1="3.8631" intensity="0.63" type="0"/>
    <Peak1D F1="3.8591" intensity="0.25" type="0"/>
    <Peak1D F1="3.8525" intensity="0.53" type="0"/>
    <Peak1D F1="3.8416" intensity="1.55" type="0"/>
    <Peak1D F1="3.8354" intensity="0.72" type="0"/>
    <Peak1D F1="3.8257" intensity="0.53" type="0"/>
    <Peak1D F1="3.8218" intensity="0.50" type="0"/>
    <Peak1D F1="3.7972" intensity="0.92" type="0"/>
    <Peak1D F1="3.7866" intensity="0.92" type="0"/>
    <Peak1D F1="3.7810" intensity="0.75" type="0"/>
    <Peak1D F1="3.7730" intensity="0.79" type="0"/>
    <Peak1D F1="3.7685" intensity="0.50" type="0"/>
    <Peak1D F1="3.7639" intensity="0.36" type="0"/>
    <Peak1D F1="3.7563" intensity="1.44" type="0"/>
    <Peak1D F1="3.7448" intensity="1.71" type="0"/>
    <Peak1D F1="3.7317" intensity="1.16" type="0"/>
    <Peak1D F1="3.7234" intensity="1.65" type="0"/>
    <Peak1D F1="3.7206" intensity="1.45" type="0"/>
    <Peak1D F1="3.7112" intensity="0.22" type="0"/>
    <Peak1D F1="3.7048" intensity="1.05" type="0"/>
    <Peak1D F1="3.6935" intensity="0.17" type="0"/>
    <Peak1D F1="3.6851" intensity="0.23" type="0"/>
    <Peak1D F1="3.6814" intensity="0.33" type="0"/>
    <Peak1D F1="3.6772" intensity="0.22" type="0"/>
    <Peak1D F1="3.6569" intensity="1.61" type="0"/>
    <Peak1D F1="3.6360" intensity="36.86" type="0"/>
    <Peak1D F1="3.6165" intensity="0.81" type="0"/>
    <Peak1D F1="3.5988" intensity="0.39" type="0"/>
    <Peak1D F1="3.5887" intensity="0.44" type="0"/>
    <Peak1D F1="3.5778" intensity="0.20" type="0"/>
    <Peak1D F1="3.5697" intensity="1.36" type="0"/>
    <Peak1D F1="3.5601" intensity="1.11" type="0"/>
    <Peak1D F1="3.5526" intensity="1.09" type="0"/>
    <Peak1D F1="3.5405" intensity="0.84" type="0"/>
    <Peak1D F1="3.5329" intensity="0.84" type="0"/>
    <Peak1D F1="3.5202" intensity="1.05" type="0"/>
    <Peak1D F1="3.5022" intensity="2.61" type="0"/>
    <Peak1D F1="3.4928" intensity="0.64" type="0"/>
    <Peak1D F1="3.4880" intensity="0.70" type="0"/>
    <Peak1D F1="3.4836" intensity="2.10" type="0"/>
    <Peak1D F1="3.4733" intensity="1.12" type="0"/>
    <Peak1D F1="3.4689" intensity="1.06" type="0"/>
    <Peak1D F1="3.4618" intensity="1.09" type="0"/>
    <Peak1D F1="3.4575" intensity="0.93" type="0"/>
    <Peak1D F1="3.4436" intensity="0.78" type="0"/>
    <Peak1D F1="3.4315" intensity="2.44" type="0"/>
    <Peak1D F1="3.4249" intensity="1.16" type="0"/>
    <Peak1D F1="3.4134" intensity="2.22" type="0"/>
    <Peak1D F1="3.4055" intensity="0.63" type="0"/>
    <Peak1D F1="3.3942" intensity="0.81" type="0"/>
    <Peak1D F1="3.3686" intensity="2.30" type="0"/>
    <Peak1D F1="3.3569" intensity="0.41" type="0"/>
    <Peak1D F1="3.3357" intensity="0.43" type="0"/>
    <Peak1D F1="3.3068" intensity="0.13" type="0"/>
    <Peak1D F1="3.2849" intensity="0.38" type="0"/>
    <Peak1D F1="3.2728" intensity="2.53" type="0"/>
    <Peak1D F1="3.2629" intensity="0.34" type="0"/>
    <Peak1D F1="3.2566" intensity="2.08" type="0"/>
    <Peak1D F1="3.2543" intensity="1.81" type="0"/>
    <Peak1D F1="3.2376" intensity="4.58" type="0"/>
    <Peak1D F1="3.2309" intensity="17.02" type="0"/>
    <Peak1D F1="3.1810" intensity="1.40" type="0"/>
    <Peak1D F1="3.1772" intensity="1.31" type="0"/>
    <Peak1D F1="3.1487" intensity="4.72" type="0"/>
    <Peak1D F1="3.1196" intensity="4.67" type="0"/>
    <Peak1D F1="3.0870" intensity="1.22" type="0"/>
    <Peak1D F1="3.0613" intensity="0.21" type="0"/>
    <Peak1D F1="3.0513" intensity="0.34" type="0"/>
    <Peak1D F1="3.0461" intensity="0.21" type="0"/>
    <Peak1D F1="3.0427" intensity="0.20" type="0"/>
    <Peak1D F1="3.0338" intensity="0.19" type="0"/>
    <Peak1D F1="3.0178" intensity="0.20" type="0"/>
    <Peak1D F1="2.9790" intensity="0.10" type="0"/>
    <Peak1D F1="2.9705" intensity="0.11" type="0"/>
    <Peak1D F1="2.9449" intensity="0.11" type="0"/>
    <Peak1D F1="2.9367" intensity="0.21" type="0"/>
    <Peak1D F1="2.9255" intensity="0.22" type="0"/>
    <Peak1D F1="2.9140" intensity="0.17" type="0"/>
    <Peak1D F1="2.8921" intensity="0.08" type="0"/>
    <Peak1D F1="2.8774" intensity="0.08" type="0"/>
    <Peak1D F1="2.8576" intensity="0.06" type="0"/>
    <Peak1D F1="2.8435" intensity="0.06" type="0"/>
    <Peak1D F1="2.8326" intensity="0.05" type="0"/>
    <Peak1D F1="2.8247" intensity="0.23" type="0"/>
    <Peak1D F1="2.7438" intensity="0.31" type="0"/>
    <Peak1D F1="2.7226" intensity="0.17" type="0"/>
    <Peak1D F1="2.7069" intensity="1.93" type="0"/>
    <Peak1D F1="2.6796" intensity="0.30" type="0"/>
    <Peak1D F1="2.6619" intensity="0.07" type="0"/>
    <Peak1D F1="2.6494" intensity="0.42" type="0"/>
    <Peak1D F1="2.5669" intensity="4.87" type="0"/>
    <Peak1D F1="2.5571" intensity="0.80" type="0"/>
    <Peak1D F1="2.5268" intensity="0.27" type="0"/>
    <Peak1D F1="2.5126" intensity="0.06" type="0"/>
    <Peak1D F1="2.4962" intensity="0.07" type="0"/>
    <Peak1D F1="2.4821" intensity="0.22" type="0"/>
    <Peak1D F1="2.4679" intensity="0.41" type="0"/>
    <Peak1D F1="2.4511" intensity="0.45" type="0"/>
    <Peak1D F1="2.4374" intensity="0.28" type="0"/>
    <Peak1D F1="2.4210" intensity="0.08" type="0"/>
    <Peak1D F1="2.4122" intensity="0.08" type="0"/>
    <Peak1D F1="2.4034" intensity="0.06" type="0"/>
    <Peak1D F1="2.3941" intensity="0.05" type="0"/>
    <Peak1D F1="2.3903" intensity="0.06" type="0"/>
    <Peak1D F1="2.3806" intensity="0.23" type="0"/>
    <Peak1D F1="2.3671" intensity="0.06" type="0"/>
    <Peak1D F1="2.3612" intensity="0.07" type="0"/>
    <Peak1D F1="2.3545" intensity="0.09" type="0"/>
    <Peak1D F1="2.3361" intensity="0.08" type="0"/>
    <Peak1D F1="2.3209" intensity="0.07" type="0"/>
    <Peak1D F1="2.3128" intensity="0.07" type="0"/>
    <Peak1D F1="2.2983" intensity="0.10" type="0"/>
    <Peak1D F1="2.2850" intensity="0.13" type="0"/>
    <Peak1D F1="2.2758" intensity="0.13" type="0"/>
    <Peak1D F1="2.2711" intensity="0.11" type="0"/>
    <Peak1D F1="2.2616" intensity="0.14" type="0"/>
    <Peak1D F1="2.2378" intensity="0.26" type="0"/>
    <Peak1D F1="2.1978" intensity="0.03" type="0"/>
    <Peak1D F1="2.1848" intensity="0.04" type="0"/>
    <Peak1D F1="2.1682" intensity="0.19" type="0"/>
    <Peak1D F1="2.1632" intensity="0.15" type="0"/>
    <Peak1D F1="2.1506" intensity="0.33" type="0"/>
    <Peak1D F1="2.1431" intensity="0.33" type="0"/>
    <Peak1D F1="2.1374" intensity="0.28" type="0"/>
    <Peak1D F1="2.1317" intensity="0.27" type="0"/>
    <Peak1D F1="2.1256" intensity="0.16" type="0"/>
    <Peak1D F1="2.1178" intensity="0.18" type="0"/>
    <Peak1D F1="2.0946" intensity="0.17" type="0"/>
    <Peak1D F1="2.0806" intensity="0.28" type="0"/>
    <Peak1D F1="2.0452" intensity="1.03" type="0"/>
    <Peak1D F1="2.0182" intensity="0.45" type="0"/>
    <Peak1D F1="2.0031" intensity="0.37" type="0"/>
    <Peak1D F1="1.9907" intensity="0.22" type="0"/>
    <Peak1D F1="1.9610" intensity="0.12" type="0"/>
    <Peak1D F1="1.9502" intensity="0.09" type="0"/>
    <Peak1D F1="1.9277" intensity="0.27" type="0"/>
    <Peak1D F1="1.8993" intensity="0.06" type="0"/>
    <Peak1D F1="1.8730" intensity="0.03" type="0"/>
    <Peak1D F1="1.8575" intensity="0.03" type="0"/>
    <Peak1D F1="1.8449" intensity="0.03" type="0"/>
    <Peak1D F1="1.8402" intensity="0.03" type="0"/>
    <Peak1D F1="1.8196" intensity="0.02" type="0"/>
    <Peak1D F1="1.7626" intensity="0.05" type="0"/>
    <Peak1D F1="1.7520" intensity="0.07" type="0"/>
    <Peak1D F1="1.7321" intensity="0.13" type="0"/>
    <Peak1D F1="1.7198" intensity="0.11" type="0"/>
    <Peak1D F1="1.7079" intensity="0.11" type="0"/>
    <Peak1D F1="1.6904" intensity="0.07" type="0"/>
    <Peak1D F1="1.6720" intensity="0.05" type="0"/>
    <Peak1D F1="1.5845" intensity="0.13" type="0"/>
    <Peak1D F1="1.5761" intensity="0.13" type="0"/>
    <Peak1D F1="1.5233" intensity="0.04" type="0"/>
    <Peak1D F1="1.4942" intensity="1.37" type="0"/>
    <Peak1D F1="1.4795" intensity="1.40" type="0"/>
    <Peak1D F1="1.4300" intensity="0.05" type="0"/>
    <Peak1D F1="1.4135" intensity="0.07" type="0"/>
    <Peak1D F1="1.3437" intensity="8.37" type="0"/>
    <Peak1D F1="1.3299" intensity="8.48" type="0"/>
    <Peak1D F1="1.2827" intensity="2.30" type="0"/>
    <Peak1D F1="1.2145" intensity="0.32" type="0"/>
    <Peak1D F1="1.2058" intensity="0.25" type="0"/>
    <Peak1D F1="1.2012" intensity="0.23" type="0"/>
    <Peak1D F1="1.1913" intensity="0.29" type="0"/>
    <Peak1D F1="1.1867" intensity="0.21" type="0"/>
    <Peak1D F1="1.1745" intensity="0.19" type="0"/>
    <Peak1D F1="1.1452" intensity="0.07" type="0"/>
    <Peak1D F1="1.1403" intensity="0.07" type="0"/>
    <Peak1D F1="1.1186" intensity="0.05" type="0"/>
    <Peak1D F1="1.0987" intensity="0.04" type="0"/>
    <Peak1D F1="1.0837" intensity="0.05" type="0"/>
    <Peak1D F1="1.0696" intensity="0.04" type="0"/>
    <Peak1D F1="1.0557" intensity="0.75" type="0"/>
    <Peak1D F1="1.0416" intensity="0.76" type="0"/>
    <Peak1D F1="1.0235" intensity="0.21" type="0"/>
    <Peak1D F1="1.0094" intensity="0.22" type="0"/>
    <Peak1D F1="1.0027" intensity="0.81" type="0"/>
    <Peak1D F1="0.9887" intensity="0.81" type="0"/>
    <Peak1D F1="0.9796" intensity="0.28" type="0"/>
    <Peak1D F1="0.9680" intensity="0.51" type="0"/>
    <Peak1D F1="0.9601" intensity="0.33" type="0"/>
    <Peak1D F1="0.9562" intensity="0.34" type="0"/>
    <Peak1D F1="0.9456" intensity="0.37" type="0"/>
    <Peak1D F1="0.9304" intensity="0.24" type="0"/>
    <Peak1D F1="0.8895" intensity="1.14" type="0"/>
    <Peak1D F1="0.8613" intensity="0.80" type="0"/>
    <Peak1D F1="0.7445" intensity="0.04" type="0"/>
    <Peak1D F1="0.7389" intensity="0.04" type="0"/>
    <Peak1D F1="0.6686" intensity="0.03" type="0"/>
    <Peak1D F1="0.6430" intensity="0.03" type="0"/>
    <Peak1D F1="0.6380" intensity="0.03" type="0"/>
    <Peak1D F1="0.6085" intensity="0.03" type="0"/>
    <Peak1D F1="0.1282" intensity="0.02" type="0"/>
    <Peak1D F1="0.1185" intensity="0.02" type="0"/>
  </PeakList1D>
</PeakList>
