# Supplementary material for: Plasma metabolomic study in perinatally HIV-infected children using 1H NMR spectroscopy reveals perturbed metabolites that sustain during therapy
Source: PLoS One. 2020 Aug 31;15(8):e0238316. doi: 10.1371/journal.pone.0238316 (PMC7458310; doi:10.1371/journal.pone.0238316)
Supplement: S1 Raw data — (TGZ) [file pone.0238316.s004.tgz › Supplementary_raw_data/Controls/C3/pdata/1/auditp.txt]

##TITLE= Audit trail, TOPSPIN		Version 2.1
##JCAMPDX= 5.01
##ORIGIN= Bruker BioSpin GmbH
##OWNER= bolaji
$$ /opt/topspin/data/bolaji/nmr/JNU-Ravi/43/pdata/1/auditp.txt
##AUDIT TRAIL=  $$ (NUMBER, WHEN, WHO, WHERE, PROCESS, VERSION, WHAT)
(   1,<2017-01-26 14:28:47.149 +0530>,<bolaji>,<EP-ZH084608>,<go>,<TOPSPIN 2.1>,
      <created by zg
	started at 2017-01-26 14:24:12.983 +0530,
	POWCHK enabled, PULCHK disabled,
       configuration hash MD5:
       05 9F 69 2C 20 0A 75 9F 36 38 45 0E B4 94 2E 6A
       data hash MD5: 65K
       9F F0 91 ED 36 0F 7A 3D 0A A3 DC B7 59 29 10 E2>)
(   2,<2017-01-26 14:29:46.414 +0530>,<bolaji>,<EP-ZH084608>,<proc1d>,<TOPSPIN 2.1>,
      <Start of raw data processing
       efp LB = 0.3 FT_mod = 6 PKNL = 1 PHC0 = 0 PHC1 = -0.8 SI = 64K 
       data hash MD5: 64K
       01 93 3A A7 67 33 66 14 EA F6 8F DF 83 C0 FC 74>)
(   3,<2017-01-26 14:29:46.826 +0530>,<bolaji>,<EP-ZH084608>,<proc1d>,<TOPSPIN 2.1>,
      <pk PHC0 = 72.29553 PHC1 = 0 
       data hash MD5: 64K
       7E 20 8F 37 7D B4 EA 6B DA 75 FA B9 47 C8 06 50>)
##END=

$$ hash MD5
$$ 8C DB 55 86 3F 58 FB 90 D0 B9 E6 B0 72 50 50 EF
