# Supplementary material for: Plasma metabolomic study in perinatally HIV-infected children using 1H NMR spectroscopy reveals perturbed metabolites that sustain during therapy
Source: PLoS One. 2020 Aug 31;15(8):e0238316. doi: 10.1371/journal.pone.0238316 (PMC7458310; doi:10.1371/journal.pone.0238316)
Supplement: S1 Raw data — (TGZ) [file pone.0238316.s004.tgz › Supplementary_raw_data/Controls/C6/1111111/auditp.txt]

##TITLE= Audit trail, TOPSPIN		Version 2.1
##JCAMPDX= 5.01
##ORIGIN= Bruker BioSpin GmbH
##OWNER= neel
$$ /opt/topspin/data/icgeb-user/nmr/DinkarSahal/31/pdata/1/auditp.txt
##AUDIT TRAIL=  $$ (NUMBER, WHEN, WHO, WHERE, PROCESS, VERSION, WHAT)
(   1,<2017-03-15 18:12:54.501 +0530>,<neel>,<EP-ZH084608>,<go>,<TOPSPIN 2.1>,
      <created by zg
	started at 2017-03-15 18:10:59.178 +0530,
	POWCHK enabled, PULCHK disabled,
       configuration hash MD5:
       05 9F 69 2C 20 0A 75 9F 36 38 45 0E B4 94 2E 6A
       data hash MD5: 64K
       A1 23 F8 78 D1 00 B8 CE E4 0D A2 44 E7 AE AA EE>)
(   2,<2017-03-15 18:13:29.371 +0530>,<neel>,<EP-ZH084608>,<proc1d>,<TOPSPIN 2.1>,
      <Start of raw data processing
       bc SI = 64K 
       data hash MD5: 64K
       9C DE 60 3A E5 27 F2 24 66 97 07 9E 43 AB 15 44>)
(   3,<2017-03-15 18:13:32.856 +0530>,<neel>,<EP-ZH084608>,<proc1d>,<TOPSPIN 2.1>,
      <efp LB = 0.3 FT_mod = 6 PKNL = 1 SI = 64K PHC0 = 132.2432 PHC1 = -27.2 
       data hash MD5: 64K
       B8 7F CF 53 10 85 38 8D C1 9F EA 25 3C 75 21 46>)
(   4,<2017-03-15 18:14:00.691 +0530>,<neel>,<EP-ZH084608>,<proc1d>,<TOPSPIN 2.1>,
      <bcm 0 0 65536 -1.172715e+03 0.000000e+00 0.000000e+00 -1.111019e-11 -1.907190e-16 
       data hash MD5: 64K
       EA D4 FA A2 F4 BC 4A 00 2F 5E 53 37 B3 E8 6C 01>)
##END=

$$ hash MD5
$$ B3 99 29 3B 1D F7 34 C7 22 D8 19 1D 52 95 15 77
