# Supplementary material for: Plasma metabolomic study in perinatally HIV-infected children using 1H NMR spectroscopy reveals perturbed metabolites that sustain during therapy
Source: PLoS One. 2020 Aug 31;15(8):e0238316. doi: 10.1371/journal.pone.0238316 (PMC7458310; doi:10.1371/journal.pone.0238316)
Supplement: S1 Raw data — (TGZ) [file pone.0238316.s004.tgz › Supplementary_raw_data/Controls/C6/pdata/1/peaklist.xml]

<?xml version="1.0" encoding="UTF-8"?>
<PeakList modified="2017-01-27T10:35:35">
  <PeakList1D>
    <PeakList1DHeader creator="mac" date="2017-01-27T10:19:11" expNo="46" name="JNU-Ravi" owner="" procNo="1" source="/opt/topspin3.5pl5/data/bolaji/nmr">
      <PeakPickDetails>F1=11.887876ppm, F2=-0.227519ppm, MI=-2.84cm, MAXI=108.00cm, PC=1.000
      </PeakPickDetails>
    </PeakList1DHeader>
    <Peak1D F1="8.5631" intensity="0.02" type="0"/>
    <Peak1D F1="8.4613" intensity="0.28" type="0"/>
    <Peak1D F1="8.2123" intensity="0.03" type="0"/>
    <Peak1D F1="8.1982" intensity="0.02" type="0"/>
    <Peak1D F1="7.9174" intensity="0.03" type="0"/>
    <Peak1D F1="7.8880" intensity="0.03" type="0"/>
    <Peak1D F1="7.8725" intensity="0.09" type="0"/>
    <Peak1D F1="7.8365" intensity="0.02" type="0"/>
    <Peak1D F1="7.8153" intensity="0.02" type="0"/>
    <Peak1D F1="7.7438" intensity="0.02" type="0"/>
    <Peak1D F1="7.7318" intensity="0.02" type="0"/>
    <Peak1D F1="7.6873" intensity="0.02" type="0"/>
    <Peak1D F1="7.6344" intensity="0.02" type="0"/>
    <Peak1D F1="7.4990" intensity="0.02" type="0"/>
    <Peak1D F1="7.4469" intensity="0.03" type="0"/>
    <Peak1D F1="7.4332" intensity="0.05" type="0"/>
    <Peak1D F1="7.4184" intensity="0.04" type="0"/>
    <Peak1D F1="7.3933" intensity="0.02" type="0"/>
    <Peak1D F1="7.3790" intensity="0.04" type="0"/>
    <Peak1D F1="7.3410" intensity="0.06" type="0"/>
    <Peak1D F1="7.3273" intensity="0.05" type="0"/>
    <Peak1D F1="7.2961" intensity="0.03" type="0"/>
    <Peak1D F1="7.2518" intensity="0.03" type="0"/>
    <Peak1D F1="7.2054" intensity="0.07" type="0"/>
    <Peak1D F1="7.1884" intensity="0.07" type="0"/>
    <Peak1D F1="7.0922" intensity="0.10" type="0"/>
    <Peak1D F1="7.0472" intensity="0.02" type="0"/>
    <Peak1D F1="7.0096" intensity="0.03" type="0"/>
    <Peak1D F1="6.9706" intensity="0.02" type="0"/>
    <Peak1D F1="6.9335" intensity="0.02" type="0"/>
    <Peak1D F1="6.9133" intensity="0.08" type="0"/>
    <Peak1D F1="6.8971" intensity="0.08" type="0"/>
    <Peak1D F1="6.7676" intensity="0.02" type="0"/>
    <Peak1D F1="6.5373" intensity="0.02" type="0"/>
    <Peak1D F1="6.5273" intensity="0.02" type="0"/>
    <Peak1D F1="6.5073" intensity="0.02" type="0"/>
    <Peak1D F1="6.4207" intensity="0.02" type="0"/>
    <Peak1D F1="6.3911" intensity="0.03" type="0"/>
    <Peak1D F1="6.3596" intensity="0.02" type="0"/>
    <Peak1D F1="6.3260" intensity="0.02" type="0"/>
    <Peak1D F1="6.2790" intensity="0.02" type="0"/>
    <Peak1D F1="6.2593" intensity="0.02" type="0"/>
    <Peak1D F1="6.2158" intensity="0.03" type="0"/>
    <Peak1D F1="6.1570" intensity="0.03" type="0"/>
    <Peak1D F1="6.1322" intensity="0.02" type="0"/>
    <Peak1D F1="6.0956" intensity="0.02" type="0"/>
    <Peak1D F1="6.0678" intensity="0.02" type="0"/>
    <Peak1D F1="6.0440" intensity="0.03" type="0"/>
    <Peak1D F1="6.0156" intensity="0.03" type="0"/>
    <Peak1D F1="6.0021" intensity="0.03" type="0"/>
    <Peak1D F1="5.9292" intensity="0.04" type="0"/>
    <Peak1D F1="5.9151" intensity="0.03" type="0"/>
    <Peak1D F1="5.9004" intensity="0.03" type="0"/>
    <Peak1D F1="5.8429" intensity="0.04" type="0"/>
    <Peak1D F1="5.8331" intensity="0.04" type="0"/>
    <Peak1D F1="5.8186" intensity="0.04" type="0"/>
    <Peak1D F1="5.7762" intensity="0.03" type="0"/>
    <Peak1D F1="5.7395" intensity="0.03" type="0"/>
    <Peak1D F1="5.7117" intensity="0.04" type="0"/>
    <Peak1D F1="5.6595" intensity="0.04" type="0"/>
    <Peak1D F1="5.6341" intensity="0.03" type="0"/>
    <Peak1D F1="5.6212" intensity="0.04" type="0"/>
    <Peak1D F1="5.5912" intensity="0.04" type="0"/>
    <Peak1D F1="5.4700" intensity="0.04" type="0"/>
    <Peak1D F1="5.4361" intensity="0.05" type="0"/>
    <Peak1D F1="5.4063" intensity="0.05" type="0"/>
    <Peak1D F1="5.3176" intensity="0.22" type="0"/>
    <Peak1D F1="5.2488" intensity="1.52" type="0"/>
    <Peak1D F1="5.2413" intensity="1.53" type="0"/>
    <Peak1D F1="5.2100" intensity="0.10" type="0"/>
    <Peak1D F1="5.1935" intensity="0.10" type="0"/>
    <Peak1D F1="5.1315" intensity="0.10" type="0"/>
    <Peak1D F1="5.1202" intensity="0.10" type="0"/>
    <Peak1D F1="5.1085" intensity="0.11" type="0"/>
    <Peak1D F1="5.0867" intensity="0.12" type="0"/>
    <Peak1D F1="5.0257" intensity="0.14" type="0"/>
    <Peak1D F1="4.9845" intensity="0.19" type="0"/>
    <Peak1D F1="4.9433" intensity="0.34" type="0"/>
    <Peak1D F1="4.9217" intensity="0.50" type="0"/>
    <Peak1D F1="4.9033" intensity="1.01" type="0"/>
    <Peak1D F1="4.8549" intensity="38.77" type="0"/>
    <Peak1D F1="4.8359" intensity="92.23" type="0"/>
    <Peak1D F1="4.8299" intensity="100.00" type="0"/>
    <Peak1D F1="4.8239" intensity="94.85" type="0"/>
    <Peak1D F1="4.8079" intensity="62.05" type="0"/>
    <Peak1D F1="4.2721" intensity="0.02" type="0"/>
    <Peak1D F1="4.1442" intensity="0.15" type="0"/>
    <Peak1D F1="4.1307" intensity="0.79" type="0"/>
    <Peak1D F1="4.1170" intensity="0.73" type="0"/>
    <Peak1D F1="4.1037" intensity="0.12" type="0"/>
    <Peak1D F1="4.0728" intensity="0.04" type="0"/>
    <Peak1D F1="4.0643" intensity="0.08" type="0"/>
    <Peak1D F1="4.0177" intensity="0.06" type="0"/>
    <Peak1D F1="4.0084" intensity="0.09" type="0"/>
    <Peak1D F1="3.9929" intensity="0.16" type="0"/>
    <Peak1D F1="3.9849" intensity="0.12" type="0"/>
    <Peak1D F1="3.9726" intensity="0.13" type="0"/>
    <Peak1D F1="3.9615" intensity="0.12" type="0"/>
    <Peak1D F1="3.9504" intensity="0.37" type="0"/>
    <Peak1D F1="3.9389" intensity="0.13" type="0"/>
    <Peak1D F1="3.9228" intensity="1.04" type="0"/>
    <Peak1D F1="3.9187" intensity="1.13" type="0"/>
    <Peak1D F1="3.8983" intensity="1.50" type="0"/>
    <Peak1D F1="3.8941" intensity="1.43" type="0"/>
    <Peak1D F1="3.8797" intensity="0.16" type="0"/>
    <Peak1D F1="3.8657" intensity="0.46" type="0"/>
    <Peak1D F1="3.8615" intensity="0.59" type="0"/>
    <Peak1D F1="3.8507" intensity="0.52" type="0"/>
    <Peak1D F1="3.8397" intensity="1.50" type="0"/>
    <Peak1D F1="3.8339" intensity="0.69" type="0"/>
    <Peak1D F1="3.8241" intensity="0.51" type="0"/>
    <Peak1D F1="3.8201" intensity="0.49" type="0"/>
    <Peak1D F1="3.8034" intensity="0.17" type="0"/>
    <Peak1D F1="3.7953" intensity="0.86" type="0"/>
    <Peak1D F1="3.7850" intensity="0.79" type="0"/>
    <Peak1D F1="3.7796" intensity="0.66" type="0"/>
    <Peak1D F1="3.7714" intensity="0.66" type="0"/>
    <Peak1D F1="3.7670" intensity="0.42" type="0"/>
    <Peak1D F1="3.7603" intensity="0.34" type="0"/>
    <Peak1D F1="3.7547" intensity="1.34" type="0"/>
    <Peak1D F1="3.7432" intensity="1.53" type="0"/>
    <Peak1D F1="3.7301" intensity="1.05" type="0"/>
    <Peak1D F1="3.7217" intensity="1.57" type="0"/>
    <Peak1D F1="3.7192" intensity="1.38" type="0"/>
    <Peak1D F1="3.7030" intensity="0.99" type="0"/>
    <Peak1D F1="3.6798" intensity="0.25" type="0"/>
    <Peak1D F1="3.6735" intensity="0.21" type="0"/>
    <Peak1D F1="3.6556" intensity="0.97" type="0"/>
    <Peak1D F1="3.6354" intensity="13.26" type="0"/>
    <Peak1D F1="3.6182" intensity="0.31" type="0"/>
    <Peak1D F1="3.6147" intensity="0.36" type="0"/>
    <Peak1D F1="3.6054" intensity="0.14" type="0"/>
    <Peak1D F1="3.5971" intensity="0.21" type="0"/>
    <Peak1D F1="3.5871" intensity="0.27" type="0"/>
    <Peak1D F1="3.5739" intensity="0.16" type="0"/>
    <Peak1D F1="3.5681" intensity="0.87" type="0"/>
    <Peak1D F1="3.5585" intensity="1.00" type="0"/>
    <Peak1D F1="3.5509" intensity="0.99" type="0"/>
    <Peak1D F1="3.5389" intensity="0.76" type="0"/>
    <Peak1D F1="3.5313" intensity="0.77" type="0"/>
    <Peak1D F1="3.5185" intensity="0.97" type="0"/>
    <Peak1D F1="3.5004" intensity="2.44" type="0"/>
    <Peak1D F1="3.4910" intensity="0.54" type="0"/>
    <Peak1D F1="3.4865" intensity="0.63" type="0"/>
    <Peak1D F1="3.4819" intensity="1.89" type="0"/>
    <Peak1D F1="3.4716" intensity="0.96" type="0"/>
    <Peak1D F1="3.4673" intensity="0.95" type="0"/>
    <Peak1D F1="3.4601" intensity="0.96" type="0"/>
    <Peak1D F1="3.4559" intensity="0.82" type="0"/>
    <Peak1D F1="3.4421" intensity="0.70" type="0"/>
    <Peak1D F1="3.4299" intensity="2.20" type="0"/>
    <Peak1D F1="3.4229" intensity="1.08" type="0"/>
    <Peak1D F1="3.4113" intensity="1.99" type="0"/>
    <Peak1D F1="3.4039" intensity="0.60" type="0"/>
    <Peak1D F1="3.3925" intensity="0.76" type="0"/>
    <Peak1D F1="3.3673" intensity="2.42" type="0"/>
    <Peak1D F1="3.3553" intensity="0.18" type="0"/>
    <Peak1D F1="3.3346" intensity="0.27" type="0"/>
    <Peak1D F1="3.3056" intensity="0.06" type="0"/>
    <Peak1D F1="3.2961" intensity="0.03" type="0"/>
    <Peak1D F1="3.2833" intensity="0.20" type="0"/>
    <Peak1D F1="3.2711" intensity="2.02" type="0"/>
    <Peak1D F1="3.2550" intensity="1.86" type="0"/>
    <Peak1D F1="3.2529" intensity="1.73" type="0"/>
    <Peak1D F1="3.2311" intensity="7.26" type="0"/>
    <Peak1D F1="3.2012" intensity="0.41" type="0"/>
    <Peak1D F1="3.1796" intensity="1.02" type="0"/>
    <Peak1D F1="3.1763" intensity="0.96" type="0"/>
    <Peak1D F1="3.1470" intensity="3.65" type="0"/>
    <Peak1D F1="3.1178" intensity="3.59" type="0"/>
    <Peak1D F1="3.0853" intensity="0.91" type="0"/>
    <Peak1D F1="3.0597" intensity="0.14" type="0"/>
    <Peak1D F1="3.0500" intensity="0.21" type="0"/>
    <Peak1D F1="3.0411" intensity="0.23" type="0"/>
    <Peak1D F1="3.0324" intensity="0.16" type="0"/>
    <Peak1D F1="3.0165" intensity="0.14" type="0"/>
    <Peak1D F1="2.9432" intensity="0.06" type="0"/>
    <Peak1D F1="2.9359" intensity="0.12" type="0"/>
    <Peak1D F1="2.9244" intensity="0.14" type="0"/>
    <Peak1D F1="2.9141" intensity="0.10" type="0"/>
    <Peak1D F1="2.8910" intensity="0.05" type="0"/>
    <Peak1D F1="2.8765" intensity="0.06" type="0"/>
    <Peak1D F1="2.8461" intensity="0.03" type="0"/>
    <Peak1D F1="2.8233" intensity="0.25" type="0"/>
    <Peak1D F1="2.7965" intensity="0.04" type="0"/>
    <Peak1D F1="2.7418" intensity="0.18" type="0"/>
    <Peak1D F1="2.7208" intensity="0.13" type="0"/>
    <Peak1D F1="2.7054" intensity="1.23" type="0"/>
    <Peak1D F1="2.6777" intensity="0.18" type="0"/>
    <Peak1D F1="2.6621" intensity="0.05" type="0"/>
    <Peak1D F1="2.6477" intensity="0.25" type="0"/>
    <Peak1D F1="2.6056" intensity="0.03" type="0"/>
    <Peak1D F1="2.5654" intensity="3.81" type="0"/>
    <Peak1D F1="2.5257" intensity="0.16" type="0"/>
    <Peak1D F1="2.5114" intensity="0.06" type="0"/>
    <Peak1D F1="2.4943" intensity="0.05" type="0"/>
    <Peak1D F1="2.4806" intensity="0.18" type="0"/>
    <Peak1D F1="2.4664" intensity="0.35" type="0"/>
    <Peak1D F1="2.4494" intensity="0.39" type="0"/>
    <Peak1D F1="2.4358" intensity="0.23" type="0"/>
    <Peak1D F1="2.4194" intensity="0.07" type="0"/>
    <Peak1D F1="2.4109" intensity="0.07" type="0"/>
    <Peak1D F1="2.4048" intensity="0.05" type="0"/>
    <Peak1D F1="2.3952" intensity="0.04" type="0"/>
    <Peak1D F1="2.3797" intensity="0.12" type="0"/>
    <Peak1D F1="2.3521" intensity="0.05" type="0"/>
    <Peak1D F1="2.3375" intensity="0.05" type="0"/>
    <Peak1D F1="2.3182" intensity="0.05" type="0"/>
    <Peak1D F1="2.2967" intensity="0.06" type="0"/>
    <Peak1D F1="2.2836" intensity="0.10" type="0"/>
    <Peak1D F1="2.2742" intensity="0.08" type="0"/>
    <Peak1D F1="2.2694" intensity="0.08" type="0"/>
    <Peak1D F1="2.2586" intensity="0.10" type="0"/>
    <Peak1D F1="2.2461" intensity="0.12" type="0"/>
    <Peak1D F1="2.2372" intensity="0.18" type="0"/>
    <Peak1D F1="2.1802" intensity="0.04" type="0"/>
    <Peak1D F1="2.1668" intensity="0.15" type="0"/>
    <Peak1D F1="2.1619" intensity="0.13" type="0"/>
    <Peak1D F1="2.1485" intensity="0.33" type="0"/>
    <Peak1D F1="2.1417" intensity="0.26" type="0"/>
    <Peak1D F1="2.1352" intensity="0.24" type="0"/>
    <Peak1D F1="2.1305" intensity="0.23" type="0"/>
    <Peak1D F1="2.1240" intensity="0.13" type="0"/>
    <Peak1D F1="2.1165" intensity="0.15" type="0"/>
    <Peak1D F1="2.0934" intensity="0.11" type="0"/>
    <Peak1D F1="2.0794" intensity="0.19" type="0"/>
    <Peak1D F1="2.0438" intensity="0.75" type="0"/>
    <Peak1D F1="2.0167" intensity="0.31" type="0"/>
    <Peak1D F1="2.0025" intensity="0.26" type="0"/>
    <Peak1D F1="1.9597" intensity="0.09" type="0"/>
    <Peak1D F1="1.9472" intensity="0.07" type="0"/>
    <Peak1D F1="1.9263" intensity="0.29" type="0"/>
    <Peak1D F1="1.8961" intensity="0.05" type="0"/>
    <Peak1D F1="1.8874" intensity="0.04" type="0"/>
    <Peak1D F1="1.8726" intensity="0.03" type="0"/>
    <Peak1D F1="1.8138" intensity="0.02" type="0"/>
    <Peak1D F1="1.7829" intensity="0.03" type="0"/>
    <Peak1D F1="1.7466" intensity="0.06" type="0"/>
    <Peak1D F1="1.7300" intensity="0.11" type="0"/>
    <Peak1D F1="1.7188" intensity="0.09" type="0"/>
    <Peak1D F1="1.7062" intensity="0.08" type="0"/>
    <Peak1D F1="1.6709" intensity="0.04" type="0"/>
    <Peak1D F1="1.5858" intensity="0.09" type="0"/>
    <Peak1D F1="1.5067" intensity="0.04" type="0"/>
    <Peak1D F1="1.4927" intensity="0.71" type="0"/>
    <Peak1D F1="1.4780" intensity="0.73" type="0"/>
    <Peak1D F1="1.4275" intensity="0.05" type="0"/>
    <Peak1D F1="1.4116" intensity="0.06" type="0"/>
    <Peak1D F1="1.3421" intensity="4.76" type="0"/>
    <Peak1D F1="1.3284" intensity="4.80" type="0"/>
    <Peak1D F1="1.2826" intensity="1.57" type="0"/>
    <Peak1D F1="1.2126" intensity="0.27" type="0"/>
    <Peak1D F1="1.2044" intensity="0.23" type="0"/>
    <Peak1D F1="1.1900" intensity="0.30" type="0"/>
    <Peak1D F1="1.1855" intensity="0.28" type="0"/>
    <Peak1D F1="1.1734" intensity="0.27" type="0"/>
    <Peak1D F1="1.0965" intensity="0.03" type="0"/>
    <Peak1D F1="1.0826" intensity="0.04" type="0"/>
    <Peak1D F1="1.0678" intensity="0.03" type="0"/>
    <Peak1D F1="1.0542" intensity="0.44" type="0"/>
    <Peak1D F1="1.0401" intensity="0.44" type="0"/>
    <Peak1D F1="1.0222" intensity="0.13" type="0"/>
    <Peak1D F1="1.0081" intensity="0.14" type="0"/>
    <Peak1D F1="1.0013" intensity="0.48" type="0"/>
    <Peak1D F1="0.9872" intensity="0.48" type="0"/>
    <Peak1D F1="0.9781" intensity="0.19" type="0"/>
    <Peak1D F1="0.9663" intensity="0.34" type="0"/>
    <Peak1D F1="0.9552" intensity="0.23" type="0"/>
    <Peak1D F1="0.9443" intensity="0.22" type="0"/>
    <Peak1D F1="0.9292" intensity="0.18" type="0"/>
    <Peak1D F1="0.8900" intensity="0.75" type="0"/>
    <Peak1D F1="0.8760" intensity="0.74" type="0"/>
    <Peak1D F1="0.8583" intensity="0.75" type="0"/>
    <Peak1D F1="0.7925" intensity="0.06" type="0"/>
    <Peak1D F1="0.7078" intensity="0.03" type="0"/>
    <Peak1D F1="0.6888" intensity="0.03" type="0"/>
    <Peak1D F1="0.6531" intensity="0.03" type="0"/>
    <Peak1D F1="0.5977" intensity="0.02" type="0"/>
    <Peak1D F1="0.5867" intensity="0.02" type="0"/>
    <Peak1D F1="0.1592" intensity="0.02" type="0"/>
    <Peak1D F1="0.1259" intensity="0.04" type="0"/>
    <Peak1D F1="0.0926" intensity="0.03" type="0"/>
    <Peak1D F1="0.0585" intensity="0.03" type="0"/>
  </PeakList1D>
</PeakList>
