# Supplementary material for: Plasma metabolomic study in perinatally HIV-infected children using 1H NMR spectroscopy reveals perturbed metabolites that sustain during therapy
Source: PLoS One. 2020 Aug 31;15(8):e0238316. doi: 10.1371/journal.pone.0238316 (PMC7458310; doi:10.1371/journal.pone.0238316)
Supplement: S1 Raw data — (TGZ) [file pone.0238316.s004.tgz › Supplementary_raw_data/Controls/C6/pdata/1/auditp.txt]

##TITLE= Audit trail, TOPSPIN		Version 2.1
##JCAMPDX= 5.01
##ORIGIN= Bruker BioSpin GmbH
##OWNER= bolaji
$$ /opt/topspin/data/bolaji/nmr/JNU-Ravi/46/pdata/1/auditp.txt
##AUDIT TRAIL=  $$ (NUMBER, WHEN, WHO, WHERE, PROCESS, VERSION, WHAT)
(   1,<2017-01-26 14:56:45.451 +0530>,<bolaji>,<EP-ZH084608>,<go>,<TOPSPIN 2.1>,
      <created by zg
	started at 2017-01-26 14:52:11.240 +0530,
	POWCHK enabled, PULCHK disabled,
       configuration hash MD5:
       05 9F 69 2C 20 0A 75 9F 36 38 45 0E B4 94 2E 6A
       data hash MD5: 65K
       0E 1D E3 D9 AB 16 F9 4E A9 6B B5 E4 37 E0 2E E3>)
(   2,<2017-01-26 14:56:48.581 +0530>,<bolaji>,<EP-ZH084608>,<proc1d>,<TOPSPIN 2.1>,
      <Start of raw data processing
       efp LB = 0.3 FT_mod = 6 PKNL = 1 PHC0 = 0 PHC1 = -0.8 SI = 64K 
       data hash MD5: 64K
       43 DB 65 B5 7B 8E 2F 76 6F 41 B3 B5 FD E8 01 AA>)
(   3,<2017-01-26 14:56:48.955 +0530>,<bolaji>,<EP-ZH084608>,<proc1d>,<TOPSPIN 2.1>,
      <pk PHC0 = 71.80664 PHC1 = 0 
       data hash MD5: 64K
       0C 54 AB 2C CA C1 02 EC 09 B9 0B 75 BB 6D 20 78>)
##END=

$$ hash MD5
$$ E1 01 33 6C AC 92 EF 46 C0 A5 42 B2 BC 87 CB 52
