# Supplementary material for: Plasma metabolomic study in perinatally HIV-infected children using 1H NMR spectroscopy reveals perturbed metabolites that sustain during therapy
Source: PLoS One. 2020 Aug 31;15(8):e0238316. doi: 10.1371/journal.pone.0238316 (PMC7458310; doi:10.1371/journal.pone.0238316)
Supplement: S1 Raw data — (TGZ) [file pone.0238316.s004.tgz › Supplementary_raw_data/Controls/C1/pdata/1/peaklist.xml]

<?xml version="1.0" encoding="UTF-8"?>
<PeakList modified="2017-01-27T10:29:35">
  <PeakList1D>
    <PeakList1DHeader creator="mac" date="2017-01-27T10:16:10" expNo="40" name="JNU-Ravi" owner="" procNo="1" source="/opt/topspin3.5pl5/data/bolaji/nmr">
      <PeakPickDetails>F1=11.716134ppm, F2=-0.170623ppm, MI=-1.27cm, MAXI=101.00cm, PC=1.000
      </PeakPickDetails>
    </PeakList1DHeader>
    <Peak1D F1="8.5563" intensity="0.02" type="0"/>
    <Peak1D F1="8.4589" intensity="0.16" type="0"/>
    <Peak1D F1="8.0431" intensity="0.02" type="0"/>
    <Peak1D F1="7.9548" intensity="0.02" type="0"/>
    <Peak1D F1="7.9179" intensity="0.02" type="0"/>
    <Peak1D F1="7.8678" intensity="0.09" type="0"/>
    <Peak1D F1="7.8307" intensity="0.02" type="0"/>
    <Peak1D F1="7.7275" intensity="0.03" type="0"/>
    <Peak1D F1="7.5916" intensity="0.02" type="0"/>
    <Peak1D F1="7.5405" intensity="0.02" type="0"/>
    <Peak1D F1="7.4454" intensity="0.02" type="0"/>
    <Peak1D F1="7.4317" intensity="0.04" type="0"/>
    <Peak1D F1="7.4155" intensity="0.04" type="0"/>
    <Peak1D F1="7.3897" intensity="0.03" type="0"/>
    <Peak1D F1="7.3608" intensity="0.03" type="0"/>
    <Peak1D F1="7.3384" intensity="0.05" type="0"/>
    <Peak1D F1="7.3227" intensity="0.05" type="0"/>
    <Peak1D F1="7.2785" intensity="0.03" type="0"/>
    <Peak1D F1="7.2546" intensity="0.02" type="0"/>
    <Peak1D F1="7.2025" intensity="0.07" type="0"/>
    <Peak1D F1="7.1855" intensity="0.08" type="0"/>
    <Peak1D F1="7.0893" intensity="0.09" type="0"/>
    <Peak1D F1="7.0502" intensity="0.02" type="0"/>
    <Peak1D F1="7.0072" intensity="0.03" type="0"/>
    <Peak1D F1="6.9911" intensity="0.03" type="0"/>
    <Peak1D F1="6.9536" intensity="0.02" type="0"/>
    <Peak1D F1="6.9114" intensity="0.09" type="0"/>
    <Peak1D F1="6.8942" intensity="0.08" type="0"/>
    <Peak1D F1="6.8535" intensity="0.02" type="0"/>
    <Peak1D F1="6.8206" intensity="0.02" type="0"/>
    <Peak1D F1="6.7883" intensity="0.02" type="0"/>
    <Peak1D F1="6.7089" intensity="0.02" type="0"/>
    <Peak1D F1="6.6967" intensity="0.02" type="0"/>
    <Peak1D F1="6.5195" intensity="0.02" type="0"/>
    <Peak1D F1="6.4709" intensity="0.02" type="0"/>
    <Peak1D F1="6.4121" intensity="0.02" type="0"/>
    <Peak1D F1="6.2863" intensity="0.02" type="0"/>
    <Peak1D F1="6.2604" intensity="0.03" type="0"/>
    <Peak1D F1="6.2386" intensity="0.02" type="0"/>
    <Peak1D F1="6.2218" intensity="0.03" type="0"/>
    <Peak1D F1="6.2017" intensity="0.02" type="0"/>
    <Peak1D F1="6.1820" intensity="0.02" type="0"/>
    <Peak1D F1="6.1460" intensity="0.02" type="0"/>
    <Peak1D F1="6.0585" intensity="0.03" type="0"/>
    <Peak1D F1="6.0002" intensity="0.03" type="0"/>
    <Peak1D F1="5.9685" intensity="0.03" type="0"/>
    <Peak1D F1="5.9446" intensity="0.03" type="0"/>
    <Peak1D F1="5.9152" intensity="0.03" type="0"/>
    <Peak1D F1="5.8114" intensity="0.04" type="0"/>
    <Peak1D F1="5.7934" intensity="0.04" type="0"/>
    <Peak1D F1="5.7574" intensity="0.04" type="0"/>
    <Peak1D F1="5.7148" intensity="0.03" type="0"/>
    <Peak1D F1="5.7041" intensity="0.04" type="0"/>
    <Peak1D F1="5.6722" intensity="0.04" type="0"/>
    <Peak1D F1="5.6219" intensity="0.04" type="0"/>
    <Peak1D F1="5.5805" intensity="0.04" type="0"/>
    <Peak1D F1="5.5491" intensity="0.05" type="0"/>
    <Peak1D F1="5.5305" intensity="0.05" type="0"/>
    <Peak1D F1="5.5157" intensity="0.04" type="0"/>
    <Peak1D F1="5.4894" intensity="0.04" type="0"/>
    <Peak1D F1="5.4534" intensity="0.05" type="0"/>
    <Peak1D F1="5.4064" intensity="0.06" type="0"/>
    <Peak1D F1="5.3611" intensity="0.08" type="0"/>
    <Peak1D F1="5.3113" intensity="0.20" type="0"/>
    <Peak1D F1="5.2460" intensity="0.98" type="0"/>
    <Peak1D F1="5.2385" intensity="0.99" type="0"/>
    <Peak1D F1="5.1490" intensity="0.10" type="0"/>
    <Peak1D F1="5.0996" intensity="0.13" type="0"/>
    <Peak1D F1="5.0334" intensity="0.15" type="0"/>
    <Peak1D F1="5.0011" intensity="0.18" type="0"/>
    <Peak1D F1="4.9260" intensity="0.50" type="0"/>
    <Peak1D F1="4.8984" intensity="0.92" type="0"/>
    <Peak1D F1="4.8797" intensity="0.69" type="0"/>
    <Peak1D F1="4.8759" intensity="0.78" type="0"/>
    <Peak1D F1="4.8491" intensity="44.50" type="0"/>
    <Peak1D F1="4.8280" intensity="99.98" type="0"/>
    <Peak1D F1="4.8256" intensity="100.00" type="0"/>
    <Peak1D F1="4.8224" intensity="96.76" type="0"/>
    <Peak1D F1="4.8153" intensity="82.55" type="0"/>
    <Peak1D F1="4.2695" intensity="0.02" type="0"/>
    <Peak1D F1="4.2568" intensity="0.02" type="0"/>
    <Peak1D F1="4.1416" intensity="0.11" type="0"/>
    <Peak1D F1="4.1280" intensity="0.55" type="0"/>
    <Peak1D F1="4.1145" intensity="0.52" type="0"/>
    <Peak1D F1="4.1009" intensity="0.10" type="0"/>
    <Peak1D F1="4.0612" intensity="0.10" type="0"/>
    <Peak1D F1="4.0145" intensity="0.03" type="0"/>
    <Peak1D F1="4.0041" intensity="0.07" type="0"/>
    <Peak1D F1="3.9906" intensity="0.12" type="0"/>
    <Peak1D F1="3.9823" intensity="0.11" type="0"/>
    <Peak1D F1="3.9697" intensity="0.10" type="0"/>
    <Peak1D F1="3.9592" intensity="0.08" type="0"/>
    <Peak1D F1="3.9477" intensity="0.24" type="0"/>
    <Peak1D F1="3.9355" intensity="0.09" type="0"/>
    <Peak1D F1="3.9201" intensity="0.65" type="0"/>
    <Peak1D F1="3.9163" intensity="0.75" type="0"/>
    <Peak1D F1="3.8956" intensity="0.96" type="0"/>
    <Peak1D F1="3.8917" intensity="0.97" type="0"/>
    <Peak1D F1="3.8781" intensity="0.16" type="0"/>
    <Peak1D F1="3.8632" intensity="0.30" type="0"/>
    <Peak1D F1="3.8592" intensity="0.38" type="0"/>
    <Peak1D F1="3.8483" intensity="0.34" type="0"/>
    <Peak1D F1="3.8371" intensity="0.99" type="0"/>
    <Peak1D F1="3.8215" intensity="0.32" type="0"/>
    <Peak1D F1="3.8176" intensity="0.33" type="0"/>
    <Peak1D F1="3.7923" intensity="0.62" type="0"/>
    <Peak1D F1="3.7819" intensity="0.56" type="0"/>
    <Peak1D F1="3.7769" intensity="0.53" type="0"/>
    <Peak1D F1="3.7686" intensity="0.50" type="0"/>
    <Peak1D F1="3.7648" intensity="0.37" type="0"/>
    <Peak1D F1="3.7519" intensity="0.86" type="0"/>
    <Peak1D F1="3.7400" intensity="1.03" type="0"/>
    <Peak1D F1="3.7272" intensity="0.67" type="0"/>
    <Peak1D F1="3.7189" intensity="1.04" type="0"/>
    <Peak1D F1="3.7167" intensity="1.00" type="0"/>
    <Peak1D F1="3.7004" intensity="0.62" type="0"/>
    <Peak1D F1="3.6775" intensity="0.26" type="0"/>
    <Peak1D F1="3.6529" intensity="0.68" type="0"/>
    <Peak1D F1="3.6328" intensity="32.72" type="0"/>
    <Peak1D F1="3.6126" intensity="0.43" type="0"/>
    <Peak1D F1="3.5948" intensity="0.21" type="0"/>
    <Peak1D F1="3.5846" intensity="0.25" type="0"/>
    <Peak1D F1="3.5656" intensity="0.66" type="0"/>
    <Peak1D F1="3.5557" intensity="0.61" type="0"/>
    <Peak1D F1="3.5483" intensity="0.61" type="0"/>
    <Peak1D F1="3.5361" intensity="0.46" type="0"/>
    <Peak1D F1="3.5287" intensity="0.47" type="0"/>
    <Peak1D F1="3.5158" intensity="0.57" type="0"/>
    <Peak1D F1="3.4975" intensity="1.49" type="0"/>
    <Peak1D F1="3.4888" intensity="0.39" type="0"/>
    <Peak1D F1="3.4790" intensity="1.18" type="0"/>
    <Peak1D F1="3.4691" intensity="0.64" type="0"/>
    <Peak1D F1="3.4649" intensity="0.63" type="0"/>
    <Peak1D F1="3.4575" intensity="0.59" type="0"/>
    <Peak1D F1="3.4535" intensity="0.55" type="0"/>
    <Peak1D F1="3.4395" intensity="0.45" type="0"/>
    <Peak1D F1="3.4270" intensity="1.36" type="0"/>
    <Peak1D F1="3.4201" intensity="0.72" type="0"/>
    <Peak1D F1="3.4084" intensity="1.31" type="0"/>
    <Peak1D F1="3.4010" intensity="0.37" type="0"/>
    <Peak1D F1="3.3898" intensity="0.45" type="0"/>
    <Peak1D F1="3.3647" intensity="1.21" type="0"/>
    <Peak1D F1="3.3521" intensity="0.20" type="0"/>
    <Peak1D F1="3.3323" intensity="0.17" type="0"/>
    <Peak1D F1="3.3027" intensity="0.03" type="0"/>
    <Peak1D F1="3.2805" intensity="0.13" type="0"/>
    <Peak1D F1="3.2685" intensity="1.30" type="0"/>
    <Peak1D F1="3.2505" intensity="1.25" type="0"/>
    <Peak1D F1="3.2287" intensity="15.43" type="0"/>
    <Peak1D F1="3.1767" intensity="0.96" type="0"/>
    <Peak1D F1="3.1442" intensity="3.19" type="0"/>
    <Peak1D F1="3.1151" intensity="3.14" type="0"/>
    <Peak1D F1="3.0826" intensity="0.84" type="0"/>
    <Peak1D F1="3.0574" intensity="0.13" type="0"/>
    <Peak1D F1="3.0472" intensity="0.25" type="0"/>
    <Peak1D F1="3.0385" intensity="0.17" type="0"/>
    <Peak1D F1="3.0291" intensity="0.16" type="0"/>
    <Peak1D F1="3.0141" intensity="0.15" type="0"/>
    <Peak1D F1="2.9828" intensity="0.07" type="0"/>
    <Peak1D F1="2.9326" intensity="0.09" type="0"/>
    <Peak1D F1="2.9228" intensity="0.11" type="0"/>
    <Peak1D F1="2.9094" intensity="0.09" type="0"/>
    <Peak1D F1="2.8882" intensity="0.04" type="0"/>
    <Peak1D F1="2.8765" intensity="0.05" type="0"/>
    <Peak1D F1="2.8530" intensity="0.03" type="0"/>
    <Peak1D F1="2.8384" intensity="0.04" type="0"/>
    <Peak1D F1="2.8209" intensity="0.22" type="0"/>
    <Peak1D F1="2.7984" intensity="0.04" type="0"/>
    <Peak1D F1="2.7704" intensity="0.06" type="0"/>
    <Peak1D F1="2.7400" intensity="0.12" type="0"/>
    <Peak1D F1="2.7027" intensity="1.26" type="0"/>
    <Peak1D F1="2.6751" intensity="0.19" type="0"/>
    <Peak1D F1="2.6606" intensity="0.05" type="0"/>
    <Peak1D F1="2.6450" intensity="0.27" type="0"/>
    <Peak1D F1="2.6282" intensity="0.03" type="0"/>
    <Peak1D F1="2.6028" intensity="0.03" type="0"/>
    <Peak1D F1="2.5626" intensity="3.29" type="0"/>
    <Peak1D F1="2.5235" intensity="0.17" type="0"/>
    <Peak1D F1="2.5094" intensity="0.05" type="0"/>
    <Peak1D F1="2.4922" intensity="0.04" type="0"/>
    <Peak1D F1="2.4775" intensity="0.15" type="0"/>
    <Peak1D F1="2.4634" intensity="0.28" type="0"/>
    <Peak1D F1="2.4472" intensity="0.33" type="0"/>
    <Peak1D F1="2.4329" intensity="0.18" type="0"/>
    <Peak1D F1="2.4167" intensity="0.06" type="0"/>
    <Peak1D F1="2.4084" intensity="0.07" type="0"/>
    <Peak1D F1="2.3770" intensity="0.25" type="0"/>
    <Peak1D F1="2.3559" intensity="0.05" type="0"/>
    <Peak1D F1="2.3492" intensity="0.06" type="0"/>
    <Peak1D F1="2.3310" intensity="0.05" type="0"/>
    <Peak1D F1="2.2946" intensity="0.06" type="0"/>
    <Peak1D F1="2.2811" intensity="0.10" type="0"/>
    <Peak1D F1="2.2578" intensity="0.10" type="0"/>
    <Peak1D F1="2.2347" intensity="0.19" type="0"/>
    <Peak1D F1="2.2107" intensity="0.03" type="0"/>
    <Peak1D F1="2.1784" intensity="0.04" type="0"/>
    <Peak1D F1="2.1638" intensity="0.13" type="0"/>
    <Peak1D F1="2.1593" intensity="0.11" type="0"/>
    <Peak1D F1="2.1461" intensity="0.26" type="0"/>
    <Peak1D F1="2.1389" intensity="0.24" type="0"/>
    <Peak1D F1="2.1330" intensity="0.22" type="0"/>
    <Peak1D F1="2.1276" intensity="0.20" type="0"/>
    <Peak1D F1="2.1133" intensity="0.12" type="0"/>
    <Peak1D F1="2.0761" intensity="0.19" type="0"/>
    <Peak1D F1="2.0412" intensity="0.66" type="0"/>
    <Peak1D F1="2.0145" intensity="0.33" type="0"/>
    <Peak1D F1="1.9994" intensity="0.28" type="0"/>
    <Peak1D F1="1.9847" intensity="0.16" type="0"/>
    <Peak1D F1="1.9558" intensity="0.08" type="0"/>
    <Peak1D F1="1.9238" intensity="0.39" type="0"/>
    <Peak1D F1="1.9061" intensity="0.07" type="0"/>
    <Peak1D F1="1.8944" intensity="0.06" type="0"/>
    <Peak1D F1="1.8820" intensity="0.04" type="0"/>
    <Peak1D F1="1.8337" intensity="0.02" type="0"/>
    <Peak1D F1="1.8270" intensity="0.02" type="0"/>
    <Peak1D F1="1.7933" intensity="0.02" type="0"/>
    <Peak1D F1="1.7447" intensity="0.07" type="0"/>
    <Peak1D F1="1.7269" intensity="0.11" type="0"/>
    <Peak1D F1="1.7151" intensity="0.10" type="0"/>
    <Peak1D F1="1.7009" intensity="0.08" type="0"/>
    <Peak1D F1="1.6815" intensity="0.05" type="0"/>
    <Peak1D F1="1.6687" intensity="0.04" type="0"/>
    <Peak1D F1="1.6270" intensity="0.04" type="0"/>
    <Peak1D F1="1.5822" intensity="0.08" type="0"/>
    <Peak1D F1="1.5494" intensity="0.04" type="0"/>
    <Peak1D F1="1.4900" intensity="0.65" type="0"/>
    <Peak1D F1="1.4755" intensity="0.63" type="0"/>
    <Peak1D F1="1.4269" intensity="0.06" type="0"/>
    <Peak1D F1="1.3395" intensity="3.42" type="0"/>
    <Peak1D F1="1.3259" intensity="3.55" type="0"/>
    <Peak1D F1="1.2807" intensity="1.56" type="0"/>
    <Peak1D F1="1.2103" intensity="0.22" type="0"/>
    <Peak1D F1="1.2020" intensity="0.17" type="0"/>
    <Peak1D F1="1.1875" intensity="0.20" type="0"/>
    <Peak1D F1="1.1737" intensity="0.12" type="0"/>
    <Peak1D F1="1.1225" intensity="0.04" type="0"/>
    <Peak1D F1="1.0795" intensity="0.03" type="0"/>
    <Peak1D F1="1.0659" intensity="0.04" type="0"/>
    <Peak1D F1="1.0515" intensity="0.37" type="0"/>
    <Peak1D F1="1.0377" intensity="0.36" type="0"/>
    <Peak1D F1="1.0193" intensity="0.13" type="0"/>
    <Peak1D F1="1.0056" intensity="0.14" type="0"/>
    <Peak1D F1="0.9987" intensity="0.40" type="0"/>
    <Peak1D F1="0.9847" intensity="0.40" type="0"/>
    <Peak1D F1="0.9753" intensity="0.19" type="0"/>
    <Peak1D F1="0.9636" intensity="0.37" type="0"/>
    <Peak1D F1="0.9524" intensity="0.24" type="0"/>
    <Peak1D F1="0.9411" intensity="0.23" type="0"/>
    <Peak1D F1="0.9267" intensity="0.19" type="0"/>
    <Peak1D F1="0.8875" intensity="0.74" type="0"/>
    <Peak1D F1="0.8739" intensity="0.73" type="0"/>
    <Peak1D F1="0.7731" intensity="0.05" type="0"/>
    <Peak1D F1="0.7336" intensity="0.03" type="0"/>
    <Peak1D F1="0.7217" intensity="0.03" type="0"/>
    <Peak1D F1="0.6823" intensity="0.02" type="0"/>
    <Peak1D F1="0.6165" intensity="0.02" type="0"/>
    <Peak1D F1="0.1242" intensity="0.03" type="0"/>
    <Peak1D F1="0.0930" intensity="0.03" type="0"/>
  </PeakList1D>
</PeakList>
