# Supplementary material for: Plasma metabolomic study in perinatally HIV-infected children using 1H NMR spectroscopy reveals perturbed metabolites that sustain during therapy
Source: PLoS One. 2020 Aug 31;15(8):e0238316. doi: 10.1371/journal.pone.0238316 (PMC7458310; doi:10.1371/journal.pone.0238316)
Supplement: S1 Raw data — (TGZ) [file pone.0238316.s004.tgz › Supplementary_raw_data/Controls/C1/pdata/1/auditp.txt]

##TITLE= Audit trail, TOPSPIN		Version 2.1
##JCAMPDX= 5.01
##ORIGIN= Bruker BioSpin GmbH
##OWNER= bolaji
$$ /opt/topspin/data/bolaji/nmr/JNU-Ravi/40/pdata/1/auditp.txt
##AUDIT TRAIL=  $$ (NUMBER, WHEN, WHO, WHERE, PROCESS, VERSION, WHAT)
(   1,<2017-01-26 13:58:44.205 +0530>,<bolaji>,<EP-ZH084608>,<go>,<TOPSPIN 2.1>,
      <created by zg
	started at 2017-01-26 13:54:10.015 +0530,
	POWCHK enabled, PULCHK disabled,
       configuration hash MD5:
       05 9F 69 2C 20 0A 75 9F 36 38 45 0E B4 94 2E 6A
       data hash MD5: 65K
       AD 03 08 B3 70 4E 31 99 9D AE FF 16 76 5E A4 C0>)
(   2,<2017-01-26 13:58:47.039 +0530>,<bolaji>,<EP-ZH084608>,<proc1d>,<TOPSPIN 2.1>,
      <Start of raw data processing
       efp LB = 0.3 FT_mod = 6 PKNL = 1 PHC0 = 0 PHC1 = -0.8 SI = 64K 
       data hash MD5: 64K
       A9 DF 55 28 EB B7 F4 18 CF CB 02 C0 9D B6 C7 80>)
(   3,<2017-01-26 13:58:47.412 +0530>,<bolaji>,<EP-ZH084608>,<proc1d>,<TOPSPIN 2.1>,
      <pk PHC0 = 70.3949 PHC1 = 0 
       data hash MD5: 64K
       81 B9 95 87 10 48 25 95 93 81 B1 9B 1C A0 B6 62>)
##END=

$$ hash MD5
$$ 93 BF BD FE 26 E4 8F 59 90 26 91 0B D4 F4 83 94
