# Supplementary material for: Plasma metabolomic study in perinatally HIV-infected children using 1H NMR spectroscopy reveals perturbed metabolites that sustain during therapy
Source: PLoS One. 2020 Aug 31;15(8):e0238316. doi: 10.1371/journal.pone.0238316 (PMC7458310; doi:10.1371/journal.pone.0238316)
Supplement: S1 Raw data — (TGZ) [file pone.0238316.s004.tgz › Supplementary_raw_data/Controls/C1/pdata/1/procs]

##TITLE= Parameter file, TopSpin 3.5 pl 5
##JCAMPDX= 5.0
##DATATYPE= Parameter Values
##NPOINTS= 7	$$ modification sequence number
##ORIGIN= Bruker BioSpin GmbH
##OWNER= bolaji
$$ 2017-01-27 10:16:10.372 +0530  mac@bolaji-6.local
$$ /opt/topspin3.5pl5/data/bolaji/nmr/JNU-Ravi/40/pdata/1/procs
$$ process /opt/topspin3.5pl5/prog/mod/peak
##$ABSF1= 0
##$ABSF2= 0
##$ABSG= 0
##$ABSL= 0
##$ALPHA= 0
##$AQORDER= 0
##$ASSFAC= 0
##$ASSFACI= 0
##$ASSFACX= 0
##$ASSWID= 0
##$AUNMP= <proc_2dpl>
##$AXLEFT= 0
##$AXNAME= <>
##$AXNUC= <1H>
##$AXRIGHT= 0
##$AXTYPE= 0
##$AXUNIT= <>
##$AZFE= 0.1
##$AZFW= 0.5
##$BCFW= 0
##$BC_mod= 0
##$BYTORDP= 0
##$COROFFS= 0
##$CY= 15
##$DATMOD= 1
##$DC= 0
##$DFILT= <>
##$DTYPP= 0
##$F1P= 9.29105414681425
##$F2P= 6.03231191777496
##$FCOR= 0.5
##$FTSIZE= 65536
##$FT_mod= 6
##$GAMMA= 0
##$GB= 0
##$INTBC= 1
##$INTSCL= 1
##$ISEN= 128
##$LB= 0.3
##$LEV0= 4
##$LPBIN= 0
##$MAXI= 10000
##$MC2= 0
##$MEAN= 0
##$ME_mod= 0
##$MI= 0
##$NCOEF= 0
##$NC_proc= -5
##$NLEV= 22
##$NOISF1= 0
##$NOISF2= 0
##$NSP= 0
##$NTH_PI= 0
##$NZP= 0
##$OFFSET= 14.85182
##$PC= 1
##$PHC0= 70.3949
##$PHC1= -0.8
##$PH_mod= 1
##$PKNL= yes
##$PPARMOD= 0
##$PPDIAG= 0
##$PPIPTYP= 0
##$PPMPNUM= 2147483647
##$PPRESOL= 1
##$PSCAL= 0
##$PSIGN= 0
##$PYNMP= <proc.py>
##$REVERSE= no
##$SF= 500.149922374338
##$SI= 65536
##$SIGF1= 0
##$SIGF2= 0
##$SINO= 16
##$SIOLD= 16384
##$SPECTYP= <>
##$SREGLST= <RRRRRRRRRRRRRRR>
##$SSB= 0
##$STSI= 65536
##$STSR= 0
##$SW_p= 9999.99999999999
##$SYMM= 0
##$S_DEV= 20724
##$TDeff= 66560
##$TDoff= 0
##$TI= <>
##$TILT= no
##$TM1= 0
##$TM2= 0
##$TOPLEV= 85
##$USERP1= <user>
##$USERP2= <user>
##$USERP3= <user>
##$USERP4= <user>
##$USERP5= <user>
##$WDW= 1
##$XDIM= 2048
##$YMAX_p= 306890064
##$YMIN_p= -139508
##END=
