# Supplementary material for: Plasma metabolomic study in perinatally HIV-infected children using 1H NMR spectroscopy reveals perturbed metabolites that sustain during therapy
Source: PLoS One. 2020 Aug 31;15(8):e0238316. doi: 10.1371/journal.pone.0238316 (PMC7458310; doi:10.1371/journal.pone.0238316)
Supplement: S1 Raw data — (TGZ) [file pone.0238316.s004.tgz › Supplementary_raw_data/Controls/C8/pdata/1/peaklist.xml]

<?xml version="1.0" encoding="UTF-8"?>
<PeakList modified="2017-01-27T10:37:52">
  <PeakList1D>
    <PeakList1DHeader creator="mac" date="2017-01-27T10:19:51" expNo="49" name="JNU-Ravi" owner="" procNo="1" source="/opt/topspin3.5pl5/data/bolaji/nmr">
      <PeakPickDetails>F1=11.430773ppm, F2=-0.284348ppm, MI=-4.88cm, MAXI=148.14cm, PC=1.000
      </PeakPickDetails>
    </PeakList1DHeader>
    <Peak1D F1="8.4656" intensity="0.68" type="0"/>
    <Peak1D F1="8.4359" intensity="0.05" type="0"/>
    <Peak1D F1="8.2199" intensity="0.05" type="0"/>
    <Peak1D F1="8.2155" intensity="0.05" type="0"/>
    <Peak1D F1="8.1995" intensity="0.06" type="0"/>
    <Peak1D F1="8.1738" intensity="0.05" type="0"/>
    <Peak1D F1="8.0822" intensity="0.05" type="0"/>
    <Peak1D F1="8.0404" intensity="0.05" type="0"/>
    <Peak1D F1="8.0086" intensity="0.05" type="0"/>
    <Peak1D F1="7.9851" intensity="0.06" type="0"/>
    <Peak1D F1="7.9535" intensity="0.06" type="0"/>
    <Peak1D F1="7.9420" intensity="0.06" type="0"/>
    <Peak1D F1="7.9102" intensity="0.06" type="0"/>
    <Peak1D F1="7.8739" intensity="0.31" type="0"/>
    <Peak1D F1="7.8075" intensity="0.05" type="0"/>
    <Peak1D F1="7.7313" intensity="0.05" type="0"/>
    <Peak1D F1="7.4955" intensity="0.06" type="0"/>
    <Peak1D F1="7.4498" intensity="0.16" type="0"/>
    <Peak1D F1="7.4351" intensity="0.36" type="0"/>
    <Peak1D F1="7.4207" intensity="0.33" type="0"/>
    <Peak1D F1="7.3954" intensity="0.15" type="0"/>
    <Peak1D F1="7.3814" intensity="0.18" type="0"/>
    <Peak1D F1="7.3675" intensity="0.11" type="0"/>
    <Peak1D F1="7.3437" intensity="0.43" type="0"/>
    <Peak1D F1="7.3288" intensity="0.37" type="0"/>
    <Peak1D F1="7.2815" intensity="0.09" type="0"/>
    <Peak1D F1="7.2453" intensity="0.07" type="0"/>
    <Peak1D F1="7.2076" intensity="0.16" type="0"/>
    <Peak1D F1="7.1921" intensity="0.17" type="0"/>
    <Peak1D F1="7.1759" intensity="0.06" type="0"/>
    <Peak1D F1="7.1393" intensity="0.05" type="0"/>
    <Peak1D F1="7.0943" intensity="0.31" type="0"/>
    <Peak1D F1="7.0638" intensity="0.06" type="0"/>
    <Peak1D F1="7.0084" intensity="0.08" type="0"/>
    <Peak1D F1="6.9161" intensity="0.18" type="0"/>
    <Peak1D F1="6.8993" intensity="0.18" type="0"/>
    <Peak1D F1="6.8257" intensity="0.05" type="0"/>
    <Peak1D F1="6.7510" intensity="0.05" type="0"/>
    <Peak1D F1="6.7374" intensity="0.05" type="0"/>
    <Peak1D F1="6.2230" intensity="0.05" type="0"/>
    <Peak1D F1="6.1473" intensity="0.06" type="0"/>
    <Peak1D F1="6.1377" intensity="0.05" type="0"/>
    <Peak1D F1="6.0028" intensity="0.05" type="0"/>
    <Peak1D F1="5.9559" intensity="0.06" type="0"/>
    <Peak1D F1="5.9505" intensity="0.06" type="0"/>
    <Peak1D F1="5.9032" intensity="0.06" type="0"/>
    <Peak1D F1="5.8691" intensity="0.07" type="0"/>
    <Peak1D F1="5.8004" intensity="0.08" type="0"/>
    <Peak1D F1="5.7598" intensity="0.06" type="0"/>
    <Peak1D F1="5.6791" intensity="0.06" type="0"/>
    <Peak1D F1="5.6199" intensity="0.08" type="0"/>
    <Peak1D F1="5.5857" intensity="0.07" type="0"/>
    <Peak1D F1="5.5412" intensity="0.08" type="0"/>
    <Peak1D F1="5.5285" intensity="0.08" type="0"/>
    <Peak1D F1="5.5146" intensity="0.08" type="0"/>
    <Peak1D F1="5.4852" intensity="0.09" type="0"/>
    <Peak1D F1="5.4484" intensity="0.08" type="0"/>
    <Peak1D F1="5.4419" intensity="0.09" type="0"/>
    <Peak1D F1="5.4111" intensity="0.11" type="0"/>
    <Peak1D F1="5.3848" intensity="0.11" type="0"/>
    <Peak1D F1="5.3137" intensity="0.52" type="0"/>
    <Peak1D F1="5.2529" intensity="3.31" type="0"/>
    <Peak1D F1="5.2454" intensity="3.30" type="0"/>
    <Peak1D F1="5.2166" intensity="0.17" type="0"/>
    <Peak1D F1="5.1666" intensity="0.14" type="0"/>
    <Peak1D F1="5.1505" intensity="0.16" type="0"/>
    <Peak1D F1="5.1236" intensity="0.18" type="0"/>
    <Peak1D F1="5.1067" intensity="0.19" type="0"/>
    <Peak1D F1="5.0126" intensity="0.38" type="0"/>
    <Peak1D F1="4.9050" intensity="4.09" type="0"/>
    <Peak1D F1="4.8576" intensity="98.34" type="0"/>
    <Peak1D F1="4.8316" intensity="100.00" type="0"/>
    <Peak1D F1="4.8281" intensity="99.58" type="0"/>
    <Peak1D F1="4.8199" intensity="97.79" type="0"/>
    <Peak1D F1="4.8141" intensity="95.99" type="0"/>
    <Peak1D F1="4.8033" intensity="79.92" type="0"/>
    <Peak1D F1="4.4899" intensity="0.07" type="0"/>
    <Peak1D F1="4.4587" intensity="0.08" type="0"/>
    <Peak1D F1="4.4450" intensity="0.08" type="0"/>
    <Peak1D F1="4.4231" intensity="0.09" type="0"/>
    <Peak1D F1="4.4173" intensity="0.07" type="0"/>
    <Peak1D F1="4.4063" intensity="0.07" type="0"/>
    <Peak1D F1="4.3841" intensity="0.08" type="0"/>
    <Peak1D F1="4.3520" intensity="0.11" type="0"/>
    <Peak1D F1="4.3182" intensity="0.14" type="0"/>
    <Peak1D F1="4.2904" intensity="0.16" type="0"/>
    <Peak1D F1="4.2768" intensity="0.18" type="0"/>
    <Peak1D F1="4.2627" intensity="0.16" type="0"/>
    <Peak1D F1="4.2528" intensity="0.13" type="0"/>
    <Peak1D F1="4.1968" intensity="0.08" type="0"/>
    <Peak1D F1="4.1769" intensity="0.07" type="0"/>
    <Peak1D F1="4.1584" intensity="0.11" type="0"/>
    <Peak1D F1="4.1476" intensity="0.46" type="0"/>
    <Peak1D F1="4.1345" intensity="1.87" type="0"/>
    <Peak1D F1="4.1208" intensity="1.82" type="0"/>
    <Peak1D F1="4.1077" intensity="0.39" type="0"/>
    <Peak1D F1="4.0666" intensity="0.32" type="0"/>
    <Peak1D F1="4.0478" intensity="0.19" type="0"/>
    <Peak1D F1="4.0216" intensity="0.35" type="0"/>
    <Peak1D F1="4.0069" intensity="0.50" type="0"/>
    <Peak1D F1="3.9970" intensity="0.58" type="0"/>
    <Peak1D F1="3.9898" intensity="0.49" type="0"/>
    <Peak1D F1="3.9768" intensity="0.48" type="0"/>
    <Peak1D F1="3.9655" intensity="0.42" type="0"/>
    <Peak1D F1="3.9539" intensity="1.17" type="0"/>
    <Peak1D F1="3.9425" intensity="0.71" type="0"/>
    <Peak1D F1="3.9267" intensity="2.45" type="0"/>
    <Peak1D F1="3.9228" intensity="3.04" type="0"/>
    <Peak1D F1="3.9022" intensity="3.61" type="0"/>
    <Peak1D F1="3.8982" intensity="3.90" type="0"/>
    <Peak1D F1="3.8853" intensity="0.77" type="0"/>
    <Peak1D F1="3.8696" intensity="1.17" type="0"/>
    <Peak1D F1="3.8656" intensity="1.57" type="0"/>
    <Peak1D F1="3.8546" intensity="1.38" type="0"/>
    <Peak1D F1="3.8434" intensity="3.72" type="0"/>
    <Peak1D F1="3.8277" intensity="1.33" type="0"/>
    <Peak1D F1="3.8238" intensity="1.47" type="0"/>
    <Peak1D F1="3.7990" intensity="2.33" type="0"/>
    <Peak1D F1="3.7888" intensity="1.94" type="0"/>
    <Peak1D F1="3.7833" intensity="1.55" type="0"/>
    <Peak1D F1="3.7754" intensity="1.73" type="0"/>
    <Peak1D F1="3.7644" intensity="1.06" type="0"/>
    <Peak1D F1="3.7588" intensity="3.09" type="0"/>
    <Peak1D F1="3.7473" intensity="3.53" type="0"/>
    <Peak1D F1="3.7342" intensity="2.53" type="0"/>
    <Peak1D F1="3.7255" intensity="3.76" type="0"/>
    <Peak1D F1="3.7233" intensity="4.02" type="0"/>
    <Peak1D F1="3.7072" intensity="2.38" type="0"/>
    <Peak1D F1="3.6839" intensity="1.02" type="0"/>
    <Peak1D F1="3.6773" intensity="0.79" type="0"/>
    <Peak1D F1="3.6596" intensity="3.17" type="0"/>
    <Peak1D F1="3.6376" intensity="58.58" type="0"/>
    <Peak1D F1="3.6194" intensity="1.32" type="0"/>
    <Peak1D F1="3.6012" intensity="0.69" type="0"/>
    <Peak1D F1="3.5911" intensity="0.69" type="0"/>
    <Peak1D F1="3.5780" intensity="0.56" type="0"/>
    <Peak1D F1="3.5725" intensity="2.21" type="0"/>
    <Peak1D F1="3.5628" intensity="2.26" type="0"/>
    <Peak1D F1="3.5553" intensity="2.24" type="0"/>
    <Peak1D F1="3.5432" intensity="1.71" type="0"/>
    <Peak1D F1="3.5357" intensity="1.73" type="0"/>
    <Peak1D F1="3.5230" intensity="2.12" type="0"/>
    <Peak1D F1="3.5047" intensity="5.23" type="0"/>
    <Peak1D F1="3.4950" intensity="1.40" type="0"/>
    <Peak1D F1="3.4864" intensity="4.24" type="0"/>
    <Peak1D F1="3.4757" intensity="2.42" type="0"/>
    <Peak1D F1="3.4715" intensity="2.45" type="0"/>
    <Peak1D F1="3.4641" intensity="2.23" type="0"/>
    <Peak1D F1="3.4601" intensity="2.13" type="0"/>
    <Peak1D F1="3.4463" intensity="1.66" type="0"/>
    <Peak1D F1="3.4342" intensity="4.78" type="0"/>
    <Peak1D F1="3.4271" intensity="2.83" type="0"/>
    <Peak1D F1="3.4151" intensity="4.74" type="0"/>
    <Peak1D F1="3.4082" intensity="1.38" type="0"/>
    <Peak1D F1="3.3968" intensity="1.67" type="0"/>
    <Peak1D F1="3.3711" intensity="6.35" type="0"/>
    <Peak1D F1="3.3572" intensity="0.61" type="0"/>
    <Peak1D F1="3.3373" intensity="0.86" type="0"/>
    <Peak1D F1="3.3091" intensity="0.25" type="0"/>
    <Peak1D F1="3.2868" intensity="0.73" type="0"/>
    <Peak1D F1="3.2754" intensity="5.11" type="0"/>
    <Peak1D F1="3.2594" intensity="4.22" type="0"/>
    <Peak1D F1="3.2571" intensity="4.88" type="0"/>
    <Peak1D F1="3.2320" intensity="31.15" type="0"/>
    <Peak1D F1="3.1827" intensity="3.02" type="0"/>
    <Peak1D F1="3.1793" intensity="2.86" type="0"/>
    <Peak1D F1="3.1505" intensity="10.12" type="0"/>
    <Peak1D F1="3.1215" intensity="9.90" type="0"/>
    <Peak1D F1="3.0887" intensity="2.63" type="0"/>
    <Peak1D F1="3.0627" intensity="0.36" type="0"/>
    <Peak1D F1="3.0532" intensity="0.64" type="0"/>
    <Peak1D F1="3.0448" intensity="1.01" type="0"/>
    <Peak1D F1="3.0339" intensity="0.46" type="0"/>
    <Peak1D F1="3.0204" intensity="0.44" type="0"/>
    <Peak1D F1="2.9712" intensity="0.22" type="0"/>
    <Peak1D F1="2.9462" intensity="0.20" type="0"/>
    <Peak1D F1="2.9381" intensity="0.39" type="0"/>
    <Peak1D F1="2.9261" intensity="0.45" type="0"/>
    <Peak1D F1="2.9149" intensity="0.33" type="0"/>
    <Peak1D F1="2.8954" intensity="0.15" type="0"/>
    <Peak1D F1="2.8790" intensity="0.18" type="0"/>
    <Peak1D F1="2.8597" intensity="0.11" type="0"/>
    <Peak1D F1="2.8452" intensity="0.12" type="0"/>
    <Peak1D F1="2.8274" intensity="0.35" type="0"/>
    <Peak1D F1="2.7462" intensity="0.56" type="0"/>
    <Peak1D F1="2.7087" intensity="4.40" type="0"/>
    <Peak1D F1="2.6822" intensity="0.59" type="0"/>
    <Peak1D F1="2.6637" intensity="0.20" type="0"/>
    <Peak1D F1="2.6521" intensity="0.70" type="0"/>
    <Peak1D F1="2.6119" intensity="0.12" type="0"/>
    <Peak1D F1="2.5686" intensity="10.33" type="0"/>
    <Peak1D F1="2.5290" intensity="0.47" type="0"/>
    <Peak1D F1="2.5155" intensity="0.12" type="0"/>
    <Peak1D F1="2.4974" intensity="0.13" type="0"/>
    <Peak1D F1="2.4843" intensity="0.33" type="0"/>
    <Peak1D F1="2.4681" intensity="0.64" type="0"/>
    <Peak1D F1="2.4532" intensity="0.78" type="0"/>
    <Peak1D F1="2.4395" intensity="0.43" type="0"/>
    <Peak1D F1="2.4236" intensity="0.17" type="0"/>
    <Peak1D F1="2.4149" intensity="0.23" type="0"/>
    <Peak1D F1="2.3989" intensity="0.15" type="0"/>
    <Peak1D F1="2.3917" intensity="0.16" type="0"/>
    <Peak1D F1="2.3830" intensity="0.42" type="0"/>
    <Peak1D F1="2.3719" intensity="0.16" type="0"/>
    <Peak1D F1="2.3552" intensity="0.21" type="0"/>
    <Peak1D F1="2.3382" intensity="0.19" type="0"/>
    <Peak1D F1="2.3232" intensity="0.17" type="0"/>
    <Peak1D F1="2.3012" intensity="0.21" type="0"/>
    <Peak1D F1="2.2867" intensity="0.27" type="0"/>
    <Peak1D F1="2.2725" intensity="0.23" type="0"/>
    <Peak1D F1="2.2482" intensity="0.29" type="0"/>
    <Peak1D F1="2.2401" intensity="0.39" type="0"/>
    <Peak1D F1="2.2241" intensity="0.17" type="0"/>
    <Peak1D F1="2.1852" intensity="0.11" type="0"/>
    <Peak1D F1="2.1709" intensity="0.30" type="0"/>
    <Peak1D F1="2.1657" intensity="0.31" type="0"/>
    <Peak1D F1="2.1523" intensity="0.63" type="0"/>
    <Peak1D F1="2.1455" intensity="0.64" type="0"/>
    <Peak1D F1="2.1338" intensity="0.52" type="0"/>
    <Peak1D F1="2.1201" intensity="0.38" type="0"/>
    <Peak1D F1="2.0845" intensity="0.75" type="0"/>
    <Peak1D F1="2.0478" intensity="2.91" type="0"/>
    <Peak1D F1="2.0200" intensity="0.91" type="0"/>
    <Peak1D F1="2.0057" intensity="0.78" type="0"/>
    <Peak1D F1="1.9904" intensity="0.49" type="0"/>
    <Peak1D F1="1.9743" intensity="0.33" type="0"/>
    <Peak1D F1="1.9628" intensity="0.27" type="0"/>
    <Peak1D F1="1.9513" intensity="0.23" type="0"/>
    <Peak1D F1="1.9445" intensity="0.24" type="0"/>
    <Peak1D F1="1.9303" intensity="0.60" type="0"/>
    <Peak1D F1="1.9122" intensity="0.22" type="0"/>
    <Peak1D F1="1.9010" intensity="0.19" type="0"/>
    <Peak1D F1="1.8877" intensity="0.14" type="0"/>
    <Peak1D F1="1.8157" intensity="0.08" type="0"/>
    <Peak1D F1="1.7637" intensity="0.15" type="0"/>
    <Peak1D F1="1.7346" intensity="0.35" type="0"/>
    <Peak1D F1="1.7208" intensity="0.29" type="0"/>
    <Peak1D F1="1.7094" intensity="0.29" type="0"/>
    <Peak1D F1="1.6929" intensity="0.21" type="0"/>
    <Peak1D F1="1.6724" intensity="0.17" type="0"/>
    <Peak1D F1="1.5848" intensity="0.23" type="0"/>
    <Peak1D F1="1.4967" intensity="1.99" type="0"/>
    <Peak1D F1="1.4821" intensity="1.94" type="0"/>
    <Peak1D F1="1.4309" intensity="0.22" type="0"/>
    <Peak1D F1="1.4162" intensity="0.27" type="0"/>
    <Peak1D F1="1.3460" intensity="11.53" type="0"/>
    <Peak1D F1="1.3323" intensity="11.86" type="0"/>
    <Peak1D F1="1.2817" intensity="4.10" type="0"/>
    <Peak1D F1="1.2173" intensity="0.75" type="0"/>
    <Peak1D F1="1.2080" intensity="0.62" type="0"/>
    <Peak1D F1="1.1936" intensity="0.67" type="0"/>
    <Peak1D F1="1.1769" intensity="0.45" type="0"/>
    <Peak1D F1="1.1437" intensity="0.13" type="0"/>
    <Peak1D F1="1.1002" intensity="0.08" type="0"/>
    <Peak1D F1="1.0849" intensity="0.12" type="0"/>
    <Peak1D F1="1.0700" intensity="0.09" type="0"/>
    <Peak1D F1="1.0580" intensity="0.93" type="0"/>
    <Peak1D F1="1.0440" intensity="0.95" type="0"/>
    <Peak1D F1="1.0259" intensity="0.37" type="0"/>
    <Peak1D F1="1.0120" intensity="0.38" type="0"/>
    <Peak1D F1="1.0051" intensity="1.02" type="0"/>
    <Peak1D F1="0.9911" intensity="1.02" type="0"/>
    <Peak1D F1="0.9814" intensity="0.49" type="0"/>
    <Peak1D F1="0.9697" intensity="0.86" type="0"/>
    <Peak1D F1="0.9585" intensity="0.67" type="0"/>
    <Peak1D F1="0.9473" intensity="0.72" type="0"/>
    <Peak1D F1="0.9331" intensity="0.58" type="0"/>
    <Peak1D F1="0.9259" intensity="0.50" type="0"/>
    <Peak1D F1="0.8889" intensity="2.23" type="0"/>
    <Peak1D F1="0.8755" intensity="2.07" type="0"/>
    <Peak1D F1="0.8594" intensity="2.04" type="0"/>
    <Peak1D F1="0.7482" intensity="0.08" type="0"/>
    <Peak1D F1="0.7089" intensity="0.06" type="0"/>
    <Peak1D F1="0.6979" intensity="0.06" type="0"/>
    <Peak1D F1="0.1273" intensity="0.05" type="0"/>
    <Peak1D F1="0.0982" intensity="0.05" type="0"/>
  </PeakList1D>
</PeakList>
