# Supplementary material for: Plasma metabolomic study in perinatally HIV-infected children using 1H NMR spectroscopy reveals perturbed metabolites that sustain during therapy
Source: PLoS One. 2020 Aug 31;15(8):e0238316. doi: 10.1371/journal.pone.0238316 (PMC7458310; doi:10.1371/journal.pone.0238316)
Supplement: S1 Raw data — (TGZ) [file pone.0238316.s004.tgz › Supplementary_raw_data/Controls/C8/pdata/1/auditp.txt]

##TITLE= Audit trail, TOPSPIN		Version 2.1
##JCAMPDX= 5.01
##ORIGIN= Bruker BioSpin GmbH
##OWNER= bolaji
$$ /opt/topspin/data/bolaji/nmr/JNU-Ravi/49/pdata/1/auditp.txt
##AUDIT TRAIL=  $$ (NUMBER, WHEN, WHO, WHERE, PROCESS, VERSION, WHAT)
(   1,<2017-01-26 15:25:17.575 +0530>,<bolaji>,<EP-ZH084608>,<go>,<TOPSPIN 2.1>,
      <created by zg
	started at 2017-01-26 15:20:43.325 +0530,
	POWCHK enabled, PULCHK disabled,
       configuration hash MD5:
       05 9F 69 2C 20 0A 75 9F 36 38 45 0E B4 94 2E 6A
       data hash MD5: 65K
       2C 68 FD A9 11 B8 8B D1 52 AD 8F 0D 0D 72 D9 3E>)
(   2,<2017-01-26 15:25:19.685 +0530>,<bolaji>,<EP-ZH084608>,<proc1d>,<TOPSPIN 2.1>,
      <Start of raw data processing
       efp LB = 0.3 FT_mod = 6 PKNL = 1 PHC0 = 0 PHC1 = -0.8 SI = 64K 
       data hash MD5: 64K
       D3 53 79 DB 42 D4 60 A9 65 3F 5B FB A4 07 02 50>)
(   3,<2017-01-26 15:25:20.072 +0530>,<bolaji>,<EP-ZH084608>,<proc1d>,<TOPSPIN 2.1>,
      <pk PHC0 = 70.3125 PHC1 = 0 
       data hash MD5: 64K
       04 BD 5F 3D BC D7 C8 A4 AE FE 21 9C 99 BC FF B8>)
##END=

$$ hash MD5
$$ 46 0B B3 1D D5 72 CF 44 68 AF 6C 17 E1 72 F8 BD
